# Supplementary material for: A Comparison of Microsatellites in Phytopathogenic Aspergillus Species in Order to Develop Markers for the Assessment of Genetic Diversity among Its Isolates
Source: Front Microbiol. 2017 Sep 20;8:1774. doi: 10.3389/fmicb.2017.01774 (PMC5611378; doi:10.3389/fmicb.2017.01774)
Supplement: Supplementary Table 1 — Primers to amplify motifs in different Aspergillus species. [file Table1.XLSX]

## Sheet: A. niger
Sequence ID	Contig		SSR location	Foward	TM Foward	Reverse	TM Reverse	Product Size
2	e_gw1_1.1137.1_|_Aspergillus_niger_e_gw1_1.1137_(3369_nt)			GTGACTGAGTCCGATCTGTT	55.071	TGAATAGGTTCGAGGTATGG	55.181	209	(CAC)4
6	e_gw1_1.1155.1_|_Aspergillus_niger_e_gw1_1.1155_(3234_nt)			AGCAGACCATATGGAAGGTA	54.742	GGAGATACGGTGGTCTCATA	54.983	326	(CAGGGT)3
9	e_gw1_1.141.1_|_Aspergillus_niger_e_gw1_1.141_(2232_nt)			ACGAGTTTTGATTTTACGGA	54.979	CGTTTCACCTCCTTCTTATG	54.971	321	(CAG)4
15	e_gw1_1.465.1_|_Aspergillus_niger_e_gw1_1.465_(1383_nt)			ATGGGCATAATACCAACAAC	54.884	CAAGAGGGATGATGTCAAGT	55.013	310	(CCA)4
16	e_gw1_1.573.1_|_Aspergillus_niger_e_gw1_1.573_(1242_nt)			ACTACAAAGATGATGGGACG	55.07	TCCAGCACCTTCTGAATATC	55.288	303	(ACACCC)3
20	e_gw1_1.99.1_|_Aspergillus_niger_e_gw1_1.99_(2922_nt)			GAATGAATTCGAAGAAGCAC	54.991	GTGTCGAATTTCTCTTGCTC	55.057	275	(AGA)4
23	e_gw1_10.324.1_|_Aspergillus_niger_e_gw1_10.324_(1086_nt)			TGTTTCGAGCCAGTTTCTAT	55.123	GTAGATGACTTCGTCGATCC	54.66	260	(CT)7
24	e_gw1_10.383.1_|_Aspergillus_niger_e_gw1_10.383_(840_nt)_Note(s):_Missing_3_prime_End			ATTCACCAAAACAGATCCAG	55.033	TGTATTCTTTGCTGCTTGTG	55.118	170	(CCTCC)3
25	e_gw1_10.443.1_|_Aspergillus_niger_e_gw1_10.443_(573_nt)_Note(s):_Missing_3_prime_End			ACTATTCCCTCTATGCTTGC	53.74	TCATTAGTGCTGGCACATC	55.578	124	(ACACGC)3
26	e_gw1_10.596.1_|_Aspergillus_niger_e_gw1_10.596_(1863_nt)			TGAAATGTGATGGTAAACGA	54.956	ATTGAGGTTTTTGTTTTGGA	54.783	344	(ATC)4
29	e_gw1_10.746.1_|_Aspergillus_niger_e_gw1_10.746_(1209_nt)			CAACGAGTTCAACATTCTCA	54.706	CATATAATTCTCCAGCTCGC	55.172	346	(AGG)4
31	e_gw1_10.848.1_|_Aspergillus_niger_e_gw1_10.848_(942_nt)_Note(s):_Missing_3_prime_End			AATACCCTGCACATCATTTC	54.991	CCAAGAGACAAGACCAGAAG	54.979	361	(CAATGC)3
33	e_gw1_11.47.1_|_Aspergillus_niger_e_gw1_11.47_(3000_nt)_Note(s):_Missing_3_prime_End			CTTACGAGAAAGGGTACAGG	54.161	AGGCAGAGACAGATACATGC	55.389	114	(GCTG)3
36	e_gw1_12.334.1_|_Aspergillus_niger_e_gw1_12.334_(4560_nt)			TTGCTGTTCGAGGAGTCTAT	55.107	ATACAAGTGTCAGAGCCAGG	55.313	265	(CTGG)3
38	e_gw1_12.437.1_|_Aspergillus_niger_e_gw1_12.437_(1578_nt)			CCAGCCACCGTTATTGT	55.225	AGGTTGGCGAGGAGC	55.408	105	(TGC)5
39	e_gw1_13.195.1_|_Aspergillus_niger_e_gw1_13.195_(1329_nt)_Note(s):_Missing_3_prime_End			GAAGACAACCTCAGCTTCAC	54.952	TGGAAGCGATATCTGACTCT	55.02	283	(AGA)4
41	e_gw1_13.302.1_|_Aspergillus_niger_e_gw1_13.302_(735_nt)			CACCTCCTAACCACCCTC	55.29	TATTCCCGAAGACCACATAC	55.004	181	(CCA)5
42	e_gw1_13.498.1_|_Aspergillus_niger_e_gw1_13.498_(1620_nt)			ATTATCATGAACGGCTATGC	55.286	CATACCAGGGATCAAGAAGA	55.13	334	(CGA)4
44	e_gw1_13.726.1_|_Aspergillus_niger_e_gw1_13.726_(3594_nt)_Note(s):_Missing_3_prime_End			ATGTCTCCTTTGCTTATCCA	54.873	TGAAAATAGGCTCGTTGAAT	55.058	270	(GAGGG)3
48	e_gw1_14.9.1_|_Aspergillus_niger_e_gw1_14.9_(6033_nt)			ATCAGATATGGCACTGGAAC	54.97	AGGGAAGATTCTTGGTGAAT	55.205	306	(TTGC)3
49	e_gw1_15.18.1_|_Aspergillus_niger_e_gw1_15.18_(2949_nt)			AACATCAGTGACTCGCTTCT	54.99	GGTCATGTATAGTCCGCCT	54.995	180	(CCA)4
51	e_gw1_15.39.1_|_Aspergillus_niger_e_gw1_15.39_(2157_nt)			ACCAAATCACAACAACATGA	54.651	ATGAATGGATGGAAGTTACG	55.004	237	(TTTC)3
55	e_gw1_15.607.1_|_Aspergillus_niger_e_gw1_15.607_(975_nt)			GGAACAATCAACACGAATCT	55.02	ACTTCCACAGTTGTTCTGCT	54.905	280	(CATC)3
59	e_gw1_16.339.1_|_Aspergillus_niger_e_gw1_16.339_(1599_nt)			ATGCGACTATTACTGCGT	51.638	GGGGAGGGAAGTAGACTAGA	54.961	131	(GCA)4
60	e_gw1_16.354.1_|_Aspergillus_niger_e_gw1_16.354_(1704_nt)_Note(s):_Missing_3_prime_End			TGGTTTTAGACTGCTACGGT	55.078	GTAGTGATGGTTTGTCTCCG	55.584	157	(CCA)4
61	e_gw1_16.488.1_|_Aspergillus_niger_e_gw1_16.488_(906_nt)			ATCTGTTCGCTAGGACGATA	55.075	AAAGCGGATTTTCTGTGTC	55.348	113	(ACCC)3
67	e_gw1_18.165.1_|_Aspergillus_niger_e_gw1_18.165_(795_nt)_Note(s):_Missing_3_prime_End			TTCTACTGGATTGTGTTCCC	55.033	CACCCATCTAACATCCAAAT	54.836	377	(ATG)4
68	e_gw1_18.233.1_|_Aspergillus_niger_e_gw1_18.233_(2802_nt)_Note(s):_Missing_3_prime_End			ATTACGAGAAGCTCAAGCAG	55.03	AATGACACTACGAGTCCAGG	55.14	194	(GAT)4
69	e_gw1_18.323.1_|_Aspergillus_niger_e_gw1_18.323_(1266_nt)			AGATCTTGTCTACCCGGAAT	55.24	CCTAATTTGAGGAGGAGGTT	54.982	330	(ACT)4
71	e_gw1_18.437.1_|_Aspergillus_niger_e_gw1_18.437_(1248_nt)_Note(s):_Missing_3_prime_End			TACCAAGTGTCTCCAAGTCC	55.103	TTGATGATAGGGATACCGTC	54.918	216	(GCCA)3
73	e_gw1_2.1083.1_|_Aspergillus_niger_e_gw1_2.1083_(4245_nt)_Note(s):_Missing_3_prime_End			AAAACCAACACTGTCCAATC	54.937	TCACGAACTTCCTCATATCC	55.118	329	(ACC)4-(ACCA)3-(CTC)4
75	e_gw1_2.1234.1_|_Aspergillus_niger_e_gw1_2.1234_(2805_nt)			ACAACGAATCAATCTCAACC	55.02	GGGTAGGCGAAGATAAAGAC	55.564	183	(CTC)4
80	e_gw1_2.2233.1_|_Aspergillus_niger_e_gw1_2.2233_(1860_nt)_Note(s):_Missing_3_prime_End			GAACTGAAACCACAGTCCAC	55.443	ACAAAGTAGTGGTAGCCGAA	55.078	138	(CCA)4
81	e_gw1_2.224.1_|_Aspergillus_niger_e_gw1_2.224_(2013_nt)_Note(s):_Missing_3_prime_End			GCAGAAATGGTACAAAATCC	54.72	GCACATAAACGCCAAATAAT	55.373	290	(TCGCAA)3
85	e_gw1_2.443.1_|_Aspergillus_niger_e_gw1_2.443_(1527_nt)_Note(s):_Missing_3_prime_End			CCCCAGACCTACTTCTTCTT	55.045	TCCAGTCCATACATAATAGAACA	54.035	282	(CTT)4
88	e_gw1_20.176.1_|_Aspergillus_niger_e_gw1_20.176_(1269_nt)			TCTTCGAGGTTACTGTCGAT	54.937	ATCATGCAGATGAAAAATCC	55.037	373	(CAG)4
92	e_gw1_3.1139.1_|_Aspergillus_niger_e_gw1_3.1139_(3069_nt)_Note(s):_Missing_3_prime_End			CATTCCTTGTCCCAGACTTA	55.216	GAGAGGAAGAGACAGGGAGT	54.955	337	(TCC)4
93	e_gw1_3.1139.1_|_Aspergillus_niger_e_gw1_3.1139_(3069_nt)_Note(s):_Missing_3_prime_End			ACTCCCTGTCTCTTCCTCTC	54.955	TACTGCCACTGCTCAGAGAT	56.105	292	(GAC)4
96	e_gw1_3.1435.1_|_Aspergillus_niger_e_gw1_3.1435_(1515_nt)_Note(s):_Missing_3_prime_End			CAGAAATTAGCCAACTCGTC	55.123	TCATTCAGAGCTTTCGATTT	55.169	392	(GGT)4
97	e_gw1_3.145.1_|_Aspergillus_niger_e_gw1_3.145_(2598_nt)			GTTCGACAACACGCTATTC	54.185	GCGTATACGAAAGACCAAAG	55.173	318	(GGT)4
101	e_gw1_3.559.1_|_Aspergillus_niger_e_gw1_3.559_(1293_nt)			TAACACCACACAGCTCACTC	54.61	GTCATGCGAGAGAAAGACTC	55.038	210	(TGCT)3
105	e_gw1_4.1294.1_|_Aspergillus_niger_e_gw1_4.1294_(1083_nt)			ATGTCCACCACAGCC	50.476	TAAATCCCTCCATGTACGAG	55.181	220	(CAC)4
107	e_gw1_4.1898.1_|_Aspergillus_niger_e_gw1_4.1898_(831_nt)			AATCCCGGATAGCAGAATAC	55.766	ACACTATTCTCCAACAACCG	55.156	148	(CCTC)3
109	e_gw1_4.251.1_|_Aspergillus_niger_e_gw1_4.251_(1677_nt)			GAAGATGAGGAGGATGAAGA	54.225	AAGTCTTCCAATGTGGACC	54.809	374	(GAG)5
110	e_gw1_4.593.1_|_Aspergillus_niger_e_gw1_4.593_(900_nt)_Note(s):_Missing_3_prime_End			GGCAAGAACTTCAATGACC	55.612	GCTTCTTTAGTCTGGAACGA	54.829	371	(CAAGGG)3
111	e_gw1_4.664.1_|_Aspergillus_niger_e_gw1_4.664_(726_nt)			GACAAGATCCCCCTCAAC	55.147	AGGTTGTTGGAGATAGATGG	54.097	247	(CCAC)3
116	e_gw1_5.1306.1_|_Aspergillus_niger_e_gw1_5.1306_(684_nt)_Note(s):_Missing_3_prime_End			CCTTCGAATCTCTCTGTCAC	54.875	ACAAAACAATCTCCTGGATG	55.033	286
117	e_gw1_5.131.1_|_Aspergillus_niger_e_gw1_5.131_(2079_nt)			AATGTCCCATCTACAGCATC	54.97	TAAATCGAACAGATCCATCC	55.049	269	(AAT)4
118	e_gw1_5.144.1_|_Aspergillus_niger_e_gw1_5.144_(2088_nt)			AATTCGTATCACCTCACGAC	55.057	GTGAAATGTCCTCCTCTTGT	54.086	179	(CGG)4
119	e_gw1_5.308.1_|_Aspergillus_niger_e_gw1_5.308_(1305_nt)_Note(s):_Missing_3_prime_End._Missing_5_prime_End			CTCGCAAGATGGGTTACTAC	54.994	CCTGAAGGATCAGGATGTC	55.356	273	(ACG)4
122	e_gw1_5.385.1_|_Aspergillus_niger_e_gw1_5.385_(1101_nt)_Note(s):_Missing_5_prime_End			ACTTTGAAGTTCTCTGGCAA	55.156	GAGACTTGTTGGTAAGGTGG	54.683	185	(CAGCTC)3
126	e_gw1_5.899.1_|_Aspergillus_niger_e_gw1_5.899_(1920_nt)			CTAATGGAGTGTTGCCAGAT	55.24	TCCCACACTCGAATAGTACC	55.07	325	(CCGGCT)3
128	e_gw1_6.192.1_|_Aspergillus_niger_e_gw1_6.192_(1737_nt)			TCATCTCAAAGACATCGACA	55.054	TTGAATTCGCTGAGATAGGT	55.04	354	(GCG)4
129	e_gw1_6.445.1_|_Aspergillus_niger_e_gw1_6.445_(861_nt)_Note(s):_Missing_3_prime_End			GAATTTGACGATCTCCACTG	55.636	ACTTTCGGGAAGGGTAGATA	55.419	115	(CAACAC)3
131	e_gw1_6.74.1_|_Aspergillus_niger_e_gw1_6.74_(1977_nt)			GCCGGTCTTTACAGAATATG	54.932	TCTTCTTGAACACCTCCAAC	55.239	293	(TCCT)3
132	e_gw1_6.818.1_|_Aspergillus_niger_e_gw1_6.818_(1638_nt)			TTGCGCTGAATATTATGATG	54.937	AATAATAGCGGTCGAGAACA	55.092	395	(AGGA)3
133	e_gw1_7.1048.1_|_Aspergillus_niger_e_gw1_7.1048_(1470_nt)			GATCTTCTAGCCCCTCATCT	55.029	CAATGCTGTAGAGTACGTCG	54.541	115	(GCC)4
135	e_gw1_7.477.1_|_Aspergillus_niger_e_gw1_7.477_(4962_nt)			GTATTCCGCAATTTCTTACG	55.108	AGAAATCTTCACAGCCAGAA	55.07	207	(ACA)4
137	e_gw1_7.661.1_|_Aspergillus_niger_e_gw1_7.661_(1575_nt)			AACACGCTACCGTCTACACT	55.001	CTCCTCTTGTGAGTTCTTGG	54.979	264	(CGCT)3
141	e_gw1_7.90.1_|_Aspergillus_niger_e_gw1_7.90_(1731_nt)_Note(s):_Missing_3_prime_End			ATATTTCTCCCGCATCATC	54.975	AGGAGGACGACATAGGATTT	55.24	226	(GTC)4
142	e_gw1_8.1045.1_|_Aspergillus_niger_e_gw1_8.1045_(3543_nt)_Note(s):_Missing_3_prime_End			GCATGATCAGATTGTGAATG	54.825	ATCGATCAACATTTGGGTAT	54.337	376	(GCA)4
144	e_gw1_8.1231.1_|_Aspergillus_niger_e_gw1_8.1231_(1041_nt)_Note(s):_Missing_3_prime_End			TCTAAGAAACTCAAACCGGA	55.1	GAGAGGAGTGCGTGTTTTAC	55.011	293	(ATC)4
145	e_gw1_8.1231.1_|_Aspergillus_niger_e_gw1_8.1231_(1041_nt)_Note(s):_Missing_3_prime_End			GTAAAACACGCACTCCTCTC	55.011	TGCTTCAACAGGAAATCTCT	55.07	268	(AATCCA)3
147	e_gw1_8.282.1_|_Aspergillus_niger_e_gw1_8.282_(1281_nt)_Note(s):_Missing_3_prime_End			CGAGGTCTATCATACCCAAT	54.091	ATAGCTGGTACGGACTTTGA	54.994	111	(GCT)5
155	e_gw1_9.39.1_|_Aspergillus_niger_e_gw1_9.39_(2631_nt)			GCTGCTCCCAACAACAT	55.347	CTGATTCTTCCAACGTCTTC	54.899	277	(CCG)4
156	e_gw1_9.39.1_|_Aspergillus_niger_e_gw1_9.39_(2631_nt)			CAACGGCTGGCTATACTACT	54.798	AGTACCAAAAAGGAAGCACA	55.043	292	(CGCC)3
158	e_gw1_9.976.1_|_Aspergillus_niger_e_gw1_9.976_(1593_nt)			ACTGTATGCGTATAAGGCGT	55.071	AAACACCCCAAAACCAAC	55.647	177	(CCAACA)3
159	est_GW1_C_100170.1_|_Aspergillus_niger_est_GW1_C_100170_(1524_nt)_Note(s):_Missing_3_prime_End._Missing_5_prime_End			CACAATCTTGACTTCTGCAA	54.885	CTTCCCGATGATAGTCATGT	54.983	336	(CCGTCT)3
162	est_GW1_C_10833.1_|_Aspergillus_niger_est_GW1_C_10833_(1789_nt)_Note(s):_Transcript_contains_in-frame_stops._Missing_3_prime_End			GGTCCCGGAGACACAG	55.442	TGTCATGAACGACCTAGTGA	55.003	196	(GCT)4
163	est_GW1_C_10833.1_|_Aspergillus_niger_est_GW1_C_10833_(1789_nt)_Note(s):_Transcript_contains_in-frame_stops._Missing_3_prime_End			CAATCAAGAAGGGTCTCAAG	54.913	AAGCGAGGTTGAGAATTATG	54.642	368	(GAA)4
165	est_GW1_C_11610.1_|_Aspergillus_niger_est_GW1_C_11610_(551_nt)_Note(s):_Transcript_contains_in-frame_stops._Missing_3_prime_End._Missing_5_prime_End			CATCAAGCAAGACATCTTCA	54.792	ATCTTCCACGCGCAAT	55.956	127	(CCCCT)3
167	est_GW1_C_120048.1_|_Aspergillus_niger_est_GW1_C_120048_(4224_nt)_Note(s):_Transcript_contains_in-frame_stops._Missing_3_prime_End			CTGGATCTCAGCTCTCTGTC	55.031	ATAAAGCTACTCCGCCTCTT	55.089	392	(ATAC)3
168	est_GW1_C_120139.1_|_Aspergillus_niger_est_GW1_C_120139_(1879_nt)_Note(s):_Transcript_contains_in-frame_stops._Missing_3_prime_End._Missing_5_prime_End			ATGTTACCGAGTCGTCTGAG	55.313	ACTGCCAAAGGAGTGACTAA	55.024	258	(ACCC)3
171	est_GW1_C_130199.1_|_Aspergillus_niger_est_GW1_C_130199_(6385_nt)_Note(s):_Transcript_contains_in-frame_stops._Missing_3_prime_End._Missing_5_prime_End			TATAGATCTGGGCTCATTCC	54.299	TTCCACCTATTCCACTTGTC	55.033	334	(CAA)4
172	est_GW1_C_130199.1_|_Aspergillus_niger_est_GW1_C_130199_(6385_nt)_Note(s):_Transcript_contains_in-frame_stops._Missing_3_prime_End._Missing_5_prime_End			TTATGCTTTCAACACATCCA	55.129	GCAATCTGATGAGAGAGGTT	54.345	281	(GAA)5
173	est_GW1_C_130199.1_|_Aspergillus_niger_est_GW1_C_130199_(6385_nt)_Note(s):_Transcript_contains_in-frame_stops._Missing_3_prime_End._Missing_5_prime_End			TGCAAGCGTACATGTTCTAC	54.971	CGCTCGAGATTGATATTTCT	54.72	113	(GGCA)3
175	est_GW1_C_130493.1_|_Aspergillus_niger_est_GW1_C_130493_(4830_nt)_Note(s):_Transcript_contains_in-frame_stops._Missing_3_prime_End			TACCTCTGAGAACATCACCC	55.013	TTCAGGAGATCAATCAGGTC	55.062	354	(AGCGTG)3
182	est_GW1_C_140277.1_|_Aspergillus_niger_est_GW1_C_140277_(1076_nt)_Note(s):_Transcript_contains_in-frame_stops._Missing_3_prime_End._Missing_5_prime_End			AATCTACAAGAAGCACAGCC	54.685	TGCAACAAACATGGTGTAGT	54.963	238	(CAC)4
185	est_GW1_C_180419.1_|_Aspergillus_niger_est_GW1_C_180419_(538_nt)_Note(s):_Transcript_contains_in-frame_stops._Missing_3_prime_End._Missing_5_prime_End			AGTAATGTGGAGAGTCAGGG	54.143	TATAACGAATCCCAAACACC	55.023	165	(CTA)4
188	est_GW1_C_200049.1_|_Aspergillus_niger_est_GW1_C_200049_(2783_nt)_Note(s):_Transcript_contains_in-frame_stops._Missing_3_prime_End._Missing_5_prime_End			TGGGCTTTGTATCTCTGTTT	54.959	ATGATGGTATCTTGAGCCAC	54.97	336	(GAA)4
190	est_GW1_C_20666.1_|_Aspergillus_niger_est_GW1_C_20666_(2256_nt)_Note(s):_Transcript_contains_in-frame_stops._Missing_3_prime_End._Missing_5_prime_End			GAACCTTACTTGGTGATCCA	55.033	GTTCCTGACTTCGTGTTGAC	55.62	166	(GCTA)3
193	est_GW1_C_21098.1_|_Aspergillus_niger_est_GW1_C_21098_(3461_nt)_Note(s):_Transcript_contains_in-frame_stops._Missing_3_prime_End			CTAGTTACAACCACCTTCCG	54.927	CCTCTGTCGATACGGTAAAG	55.007	210	(GGCC)3
198	est_GW1_C_22047.1_|_Aspergillus_niger_est_GW1_C_22047_(2512_nt)_Note(s):_Transcript_contains_in-frame_stops._Missing_3_prime_End._Missing_5_prime_End			ATAACACCTGCAATGCTACC	55.275	TGTCATAGCCGTATTCATCC	56.052	303	(TTAG)4
199	est_GW1_C_22053.1_|_Aspergillus_niger_est_GW1_C_22053_(2861_nt)_Note(s):_Transcript_contains_in-frame_stops._Missing_3_prime_End._Missing_5_prime_End			ATAGGATGGTTTATGAGCGA	54.848	TGCACTAGTATCAAACAAATCAA	55.274	166	(TGAAT)3
200	est_GW1_C_22082.1_|_Aspergillus_niger_est_GW1_C_22082_(1806_nt)_Note(s):_Missing_3_prime_End			TTGAGATCATCGTCATTGAA	54.982	GATAGTGTCGCAGGGAGTAG	54.974	386	(CGGCTC)3
206	est_GW1_C_31398.1_|_Aspergillus_niger_est_GW1_C_31398_(3439_nt)_Note(s):_Transcript_contains_in-frame_stops._Missing_3_prime_End			GATCCTTTCAAGAAGCATGA	55.421	GTCCAAATCCAGTCAAAGAA	55.167	194	(ATG)6
207	est_GW1_C_31458.1_|_Aspergillus_niger_est_GW1_C_31458_(2659_nt)_Note(s):_Transcript_contains_in-frame_stops._Missing_3_prime_End._Missing_5_prime_End			CGATCTACTCCTTCCCTTGT	55.906	GATAGTGACGTCGGAGACAG	55.758	109	(CTT)4
208	est_GW1_C_31552.1_|_Aspergillus_niger_est_GW1_C_31552_(1983_nt)_Note(s):_Transcript_contains_in-frame_stops._Missing_3_prime_End._Missing_5_prime_End			TCCGATTGTTTTGTTCTTCT	54.923	AAAACTCGGTAGATTTGCAG	54.727	158	(ATC)4
210	est_GW1_C_31783.1_|_Aspergillus_niger_est_GW1_C_31783_(895_nt)_Note(s):_Transcript_contains_in-frame_stops._Missing_3_prime_End._Missing_5_prime_End			ATCAAGAAGCTCCAGATCAA	54.983	GACAGTATATTTCCGTGGGA	55.004	203	(ACG)4
218	est_GW1_C_60054.1_|_Aspergillus_niger_est_GW1_C_60054_(2353_nt)_Note(s):_Transcript_contains_in-frame_stops._Missing_3_prime_End._Missing_5_prime_End			GAACTAGTTACCCCTTCGGT	54.926	CTGAAACAACTCCGTCAGA	54.66	226	(CCA)4
219	est_GW1_C_60190.1_|_Aspergillus_niger_est_GW1_C_60190_(1015_nt)_Note(s):_Transcript_contains_in-frame_stops._Missing_3_prime_End._Missing_5_prime_End			TCACCACACGACAGAAGATA	55.003	ATCACCGCCCACGAC	57.088	132	(CACAC)3
221	est_GW1_C_60527.1_|_Aspergillus_niger_est_GW1_C_60527_(4122_nt)_Note(s):_Transcript_contains_in-frame_stops._Missing_3_prime_End._Missing_5_prime_End			GCCCTATACAGCTCCTTCA	55.481	TTGTTCTCCATATCGACCAT	55.421	313	(CAC)4
229	est_GW1_C_90238.1_|_Aspergillus_niger_est_GW1_C_90238_(3105_nt)_Note(s):_Transcript_contains_in-frame_stops._Missing_3_prime_End._Missing_5_prime_End			CGTATTGCTTTTTGCTTCTT	55.065	AATGAACGTCGGTGGTATAG	55.123	368	(GCGT)3
234	est_GWPlus_C_101064.1_|_Aspergillus_niger_est_GWPlus_C_101064_(3714_nt)_Note(s):_Transcript_contains_in-frame_stops			TCCTCTCCGAGTCATTCTTA	54.996	AAGTCAAGCAAGGCACATAG	55.654	196	(GAA)4
243	est_GWPlus_C_110082.1_|_Aspergillus_niger_est_GWPlus_C_110082_(909_nt)_Note(s):_Transcript_contains_in-frame_stops			CCAATCCCATCATCAATCTA	55.784	GTCCAACTCATTTAACTGCC	54.779	120	(AAC)4
247	est_GWPlus_C_110496.1_|_Aspergillus_niger_est_GWPlus_C_110496_(2225_nt)_Note(s):_Transcript_contains_in-frame_stops._Missing_3_prime_End._Missing_5_prime_End			ATGATGGACATCTCCAGGT	55.015	ATAGAGAAAAACACCGACCC	55.731	161	(GTTTT)3
250	est_GWPlus_C_11197.1_|_Aspergillus_niger_est_GWPlus_C_11197_(2486_nt)_Note(s):_Transcript_contains_in-frame_stops._Missing_5_prime_End			TCGAATCTGACCTGTCTTCT	54.875	TTCTCGACTTGCTCTTCTTC	54.937	230	(CTTC)3
252	est_GWPlus_C_11300.1_|_Aspergillus_niger_est_GWPlus_C_11300_(3187_nt)_Note(s):_Transcript_contains_in-frame_stops._Missing_5_prime_End			TTCTTCCCCCTTCCTACTAC	54.982	GAATTGACGTCTACAGAGGC	54.923	372	(ACAT)3
253	est_GWPlus_C_11671.1_|_Aspergillus_niger_est_GWPlus_C_11671_(2352_nt)			CTGGAGCCTGGTTTACATAG	55.007	GAGCCGAACAGCATATTG	55.201	182	(CCTCCA)3
254	est_GWPlus_C_11742.1_|_Aspergillus_niger_est_GWPlus_C_11742_(1623_nt)			TATGATTACCACTTCCGCTT	54.932	GGGATGTCCAACCACTCTA	55.763	257	(GAG)4
255	est_GWPlus_C_11742.1_|_Aspergillus_niger_est_GWPlus_C_11742_(1623_nt)			TATGATTACCACTTCCGCTT	54.932	AACGGGGATGTCCAAC	54.651	261	(GAA)4
257	est_GWPlus_C_11817.1_|_Aspergillus_niger_est_GWPlus_C_11817_(954_nt)_Note(s):_Transcript_contains_in-frame_stops._Missing_5_prime_End			AAAACCACAACCACCACTC	55.745	CAAAGAAGATGTCCCACTTG	55.728	152	(TAC)4
260	est_GWPlus_C_11922.1_|_Aspergillus_niger_est_GWPlus_C_11922_(3836_nt)_Note(s):_Transcript_contains_in-frame_stops._Missing_3_prime_End			CCTACTGAACGCACTGCT	54.899	AAGCTGCTGCTTCCATCT	56.162	390	(CTG)4
263	est_GWPlus_C_120163.1_|_Aspergillus_niger_est_GWPlus_C_120163_(1701_nt)_Note(s):_Transcript_contains_in-frame_stops._Missing_3_prime_End			TATGAGTGTGTTGCTGGGTA	55.063	AGTGAGCGACTTGTGGTAGT	54.943	371	(CCCGAG)3
266	est_GWPlus_C_12156.1_|_Aspergillus_niger_est_GWPlus_C_12156_(3432_nt)_Note(s):_Transcript_contains_in-frame_stops			CAGTCTAAACACTGATGCGA	54.924	GAGGGGAATTTCTTCAGC	54.681	323	(GAT)4
267	est_GWPlus_C_12161.1_|_Aspergillus_niger_est_GWPlus_C_12161_(1709_nt)_Note(s):_Transcript_contains_in-frame_stops._Missing_5_prime_End			GCTCAACGATACAGAGAACC	54.923	TTTCCAACAATGGGAATAAG	55.161	216	(GAG)4
269	est_GWPlus_C_12270.1_|_Aspergillus_niger_est_GWPlus_C_12270_(591_nt)_Note(s):_Transcript_contains_in-frame_stops._Missing_3_prime_End._Missing_5_prime_End			TTTTAAACCATCCACTCTGG	55.229	GAGGATGTGTGAGAGAAAGC	54.86	156	(TCC)4
270	est_GWPlus_C_12292.1_|_Aspergillus_niger_est_GWPlus_C_12292_(1279_nt)_Note(s):_Transcript_contains_in-frame_stops._Missing_3_prime_End._Missing_5_prime_End			CACCCCGTTCTCTCTTTT	55.164	CTAAGCGATCAGGGAATATG	55.023	140	(TCTTTT)4
276	est_GWPlus_C_12740.1_|_Aspergillus_niger_est_GWPlus_C_12740_(8106_nt)_Note(s):_Transcript_contains_in-frame_stops._Missing_5_prime_End			GCTAGCTGCTCTCACTTGAT	54.998	CTTGATTGAGAGACAGAGGG	54.889	307	(AAAG)3
277	est_GWPlus_C_12740.1_|_Aspergillus_niger_est_GWPlus_C_12740_(8106_nt)_Note(s):_Transcript_contains_in-frame_stops._Missing_5_prime_End			CAGTCCCGAAGACTAACTTG	55.037	GTTGGTTTAAGCGATTGTTC	54.967	298	(TATG)3
278	est_GWPlus_C_130014.1_|_Aspergillus_niger_est_GWPlus_C_130014_(3120_nt)			GAAGACACTAGAGTCGGTGC	54.99	CACGTCATGCATAAGAACAG	55.239	147	(ACAAGG)3
281	est_GWPlus_C_130743.1_|_Aspergillus_niger_est_GWPlus_C_130743_(706_nt)_Note(s):_Transcript_contains_in-frame_stops._Missing_3_prime_End._Missing_5_prime_End			TCCTCTACAAAACTCTCCCA	54.913	GGGAAAGTGGCGATTG	55.741	366	(CTA)8
284	est_GWPlus_C_140305.1_|_Aspergillus_niger_est_GWPlus_C_140305_(4023_nt)			CTTATACACTGACGACGCAA	54.984	GTCTGGCTTGCCACTAATAC	54.982	296	(GCCG)3
288	est_GWPlus_C_150088.1_|_Aspergillus_niger_est_GWPlus_C_150088_(2465_nt)_Note(s):_Transcript_contains_in-frame_stops._Missing_5_prime_End			CTTGACTACTATTCCCTGCG	55.171	GAAGAGTTCCTCCCCTAAGA	55.089	208	(TCCT)3
289	est_GWPlus_C_150088.1_|_Aspergillus_niger_est_GWPlus_C_150088_(2465_nt)_Note(s):_Transcript_contains_in-frame_stops._Missing_5_prime_End			GTGGCTTGTTGATTTCTGTT	55.276	ATCAACTTCGGTCAAGGAC	54.987	140	(CGT)4
291	est_GWPlus_C_150199.1_|_Aspergillus_niger_est_GWPlus_C_150199_(1613_nt)_Note(s):_Transcript_contains_in-frame_stops._Missing_5_prime_End			TGAAGAAGAAGAAAAGCAGG	54.971	ATAGACGTTCGGGTTCTCAT	56.184	304	(GAA)4
292	est_GWPlus_C_150199.1_|_Aspergillus_niger_est_GWPlus_C_150199_(1613_nt)_Note(s):_Transcript_contains_in-frame_stops._Missing_5_prime_End			CCAAGTACAACAGCATTGAC	54.132	GAGCGAAGTATTCCATGAAG	55.04	399	(CCCT)3
295	est_GWPlus_C_160691.1_|_Aspergillus_niger_est_GWPlus_C_160691_(3951_nt)_Note(s):_Transcript_contains_in-frame_stops._Missing_3_prime_End			CAGACGATGCCCTTAAATAC	54.932	TGAGTCCCGGTAAAAACTAA	54.991	239	(TGA)4
297	est_GWPlus_C_170141.1_|_Aspergillus_niger_est_GWPlus_C_170141_(1947_nt)_Note(s):_Transcript_contains_in-frame_stops._Missing_3_prime_End			GTCGCGACCTTATTATAACC	54.081	CAGAGTAGGACGGTTGAGAG	55.017	236	(GCA)5
300	est_GWPlus_C_170368.1_|_Aspergillus_niger_est_GWPlus_C_170368_(1563_nt)_Note(s):_Transcript_contains_in-frame_stops			CTCTTCTTCCTCCTCCTCAT	55.072	CTGCAATAGAGAGGGACAAC	54.937	149	(TCC)4
303	est_GWPlus_C_170462.1_|_Aspergillus_niger_est_GWPlus_C_170462_(9507_nt)			TGAAGATGTGTTTCTGCTTG	54.885	TTTTGATGGATATCTGGAGG	55.062	224	(GGA)4
305	est_GWPlus_C_180115.1_|_Aspergillus_niger_est_GWPlus_C_180115_(3636_nt)			TCAAGATCGAAAGCTACTCC	54.742	TCGGGATTTCAATGTAAAGT	54.734	288	(ACGA)3
321	est_GWPlus_C_21248.1_|_Aspergillus_niger_est_GWPlus_C_21248_(2638_nt)_Note(s):_Transcript_contains_in-frame_stops._Missing_3_prime_End			TTTCCCCCTAAATAATCTCC	54.864	AAGAAGAATAAGGACGGGAC	54.969	241	(TTTCC)3
324	est_GWPlus_C_21836.1_|_Aspergillus_niger_est_GWPlus_C_21836_(11700_nt)			TAACATCAAGAAACAGCACG	54.947	GGGTAGCTTGAAATCTTGC	55.015	275	(ACA)4
325	est_GWPlus_C_21855.1_|_Aspergillus_niger_est_GWPlus_C_21855_(3080_nt)_Note(s):_Transcript_contains_in-frame_stops._Missing_3_prime_End._Missing_5_prime_End			TCGGTGCTTAAGTCTAGGTC	54.699	AAGTATTTGTAGCCAGTGCC	54.587	198	(TTCTT)3
336	est_GWPlus_C_31959.1_|_Aspergillus_niger_est_GWPlus_C_31959_(1842_nt)			GTCGTACTGCCACCACTT	54.32	ATAGTCAATTTGCGACTGCT	55.147	368	(ACC)5
339	est_GWPlus_C_40498.1_|_Aspergillus_niger_est_GWPlus_C_40498_(1584_nt)_Note(s):_Transcript_contains_in-frame_stops._Missing_3_prime_End			GGCATTGTTGGTTTTATCAT	55.011	GTGAACTGGAGACGAAGAAG	54.965	301	(GCT)4
341	est_GWPlus_C_41643.1_|_Aspergillus_niger_est_GWPlus_C_41643_(1347_nt)_Note(s):_Transcript_contains_in-frame_stops._Missing_3_prime_End			CTACGGCTTCTCTACACCTC	54.268	TCGTTTTAACACTGCAGAAA	54.671	339	(CCTC)3
344	est_GWPlus_C_41675.1_|_Aspergillus_niger_est_GWPlus_C_41675_(2838_nt)			TCTTCTATCTTCCCTCCTCC	55.006	GTTGGAGAACAGTAAGCGAC	55.011	316	(GCTG)3
345	est_GWPlus_C_41800.1_|_Aspergillus_niger_est_GWPlus_C_41800_(1237_nt)_Note(s):_Transcript_contains_in-frame_stops._Missing_5_prime_End			TTCACACCCTCAATTCTTTC	55.167	GGAGAGAACGACAATCAGAC	54.681	203	(AAAAGG)3
347	est_GWPlus_C_41924.1_|_Aspergillus_niger_est_GWPlus_C_41924_(4935_nt)_Note(s):_Transcript_contains_in-frame_stops._Missing_3_prime_End			GAGGCTGATAAATTGCTGTC	55.027	AAGGTTGATAGCAAGACCAA	54.959	380	(AATC)3
348	est_GWPlus_C_50070.1_|_Aspergillus_niger_est_GWPlus_C_50070_(942_nt)_Note(s):_Transcript_contains_in-frame_stops._Missing_3_prime_End			CCTTTTGTCATCATCCATCT	54.946	GACCTTTTCGCAGATTACTG	55.123	189	(TCCA)3
350	est_GWPlus_C_50433.1_|_Aspergillus_niger_est_GWPlus_C_50433_(1645_nt)_Note(s):_Transcript_contains_in-frame_stops._Missing_5_prime_End			AGCAAGACTTGTTCGACTTC	54.706	GTCATCGAAGTGAAGCCTAC	54.923	221	(GAC)4
352	est_GWPlus_C_50773.1_|_Aspergillus_niger_est_GWPlus_C_50773_(4497_nt)_Note(s):_Missing_3_prime_End			TTCAACGACTTGGTTTCTTT	55.007	AGGTTGGTTCTGGGATTC	54.703	363	(GGAC)3
353	est_GWPlus_C_51001.1_|_Aspergillus_niger_est_GWPlus_C_51001_(2531_nt)_Note(s):_Transcript_contains_in-frame_stops._Missing_3_prime_End._Missing_5_prime_End			AGCCTCTCATTAGCTTTCCT	55.038	GTAGGAGTTCGGGTGATGTA	55.07	293	(TCTAG)3
356	est_GWPlus_C_60070.1_|_Aspergillus_niger_est_GWPlus_C_60070_(4257_nt)_Note(s):_Missing_3_prime_End._Missing_5_prime_End			CAAGACCTAGAAATTGCGAC	55.123	TGATCAACAGAACCAGTCAA	54.963	340	(TGGT)3
357	est_GWPlus_C_60346.1_|_Aspergillus_niger_est_GWPlus_C_60346_(2184_nt)_Note(s):_Transcript_contains_in-frame_stops			GTACAGGATTCGATGGGTTA	55.004	GGCGAAACGTAGATATTCAG	55.092	247	(AACC)3-(CTT)4
359	est_GWPlus_C_61164.1_|_Aspergillus_niger_est_GWPlus_C_61164_(1647_nt)			CTATATCCCCGAACATCGT	54.943	AGTTCGCAGAAGATCGGTA	55.998	103	(TCG)4
360	est_GWPlus_C_61164.1_|_Aspergillus_niger_est_GWPlus_C_61164_(1647_nt)			TGTCCTTGCTAAGCTCATCT	55.276	GTCATGGATCAAGCAAGAAG	55.807	397	(CGGT)3
361	est_GWPlus_C_61190.1_|_Aspergillus_niger_est_GWPlus_C_61190_(3100_nt)_Note(s):_Transcript_contains_in-frame_stops._Missing_3_prime_End._Missing_5_prime_End			CCCTCTTACCCATTCTTTTT	55.001	GAATTGGAATAAGGGAGGTC	55.138	190	(TTTTC)3
364	est_GWPlus_C_70564.1_|_Aspergillus_niger_est_GWPlus_C_70564_(1581_nt)_Note(s):_Transcript_contains_in-frame_stops._Missing_5_prime_End			AATCGAGTCCCCTTTACTTC	54.969	TTCTTCGAGTCGGCG	54.976	141	(TGCT)3
366	est_GWPlus_C_70585.1_|_Aspergillus_niger_est_GWPlus_C_70585_(1050_nt)_Note(s):_Transcript_contains_in-frame_stops			ACCACTGTCTTCCAGGACTA	54.651	GACCAGAACTGGGTGTACTG	55.492	332	(CTC)4
369	est_GWPlus_C_70801.1_|_Aspergillus_niger_est_GWPlus_C_70801_(2583_nt)_Note(s):_Transcript_contains_in-frame_stops._Missing_5_prime_End			GCTATGGTTGATTGGTGTCT	55.057	GCAGCCTAAAGTAAACGAGA	55.048	154	(CATT)3
370	est_GWPlus_C_70855.1_|_Aspergillus_niger_est_GWPlus_C_70855_(2863_nt)_Note(s):_Transcript_contains_in-frame_stops._Missing_5_prime_End			ATGAAGGACTACATTGGGTG	54.899	GGTTCGATATAGTTGTCCCA	55.004	173	(GCTG)3
372	est_GWPlus_C_800			AAAGGTCTCCGATACAACAC	54.175	GTTGCAGACTCGAGGTAAAC	55.011	297	(GTCCC)3
374	est_GWPlus_C_80780.1_|_Aspergillus_niger_est_GWPlus_C_80780_(1208_nt)_Note(s):_Transcript_contains_in-frame_stops._Missing_3_prime_End			AGGTTCCCCAATACAACTTC	55.573	GAGGAAGGCTTTCGTCTAAT	55.285	192	(AG)6
377	est_GWPlus_C_90146.1_|_Aspergillus_niger_est_GWPlus_C_90146_(2493_nt)_Note(s):_Transcript_contains_in-frame_stops._Missing_3_prime_End			TCCACAACGCCATCC	55.221	AGACTGATGAGGATTGAGACA	54.708	171	(CCCT)3
378	est_GWPlus_C_90183.1_|_Aspergillus_niger_est_GWPlus_C_90183_(1044_nt)_Note(s):_Transcript_contains_in-frame_stops._Missing_3_prime_End			ACGATATAAATACCCTGCCA	54.748	CCTCAATGTCATTTGCTTCT	55.372	246	(CAG)4
382	est_fge1_kg_C_60005.1_|_Aspergillus_niger_est_fge1_kg_C_60005_(1476_nt)_Note(s):_Transcript_contains_in-frame_stops._Missing_3_prime_End._Missing_5_prime_End			ATCTTCCCCAGTCATTCTCT	55.192	GACATCTTGGTGGCTTTTAG	54.959	299	(CACCA)3
392	est_fge1_pg_C_10199.1_|_Aspergillus_niger_est_fge1_pg_C_10199_(1028_nt)_Note(s):_Transcript_contains_in-frame_stops._Missing_5_prime_End			TCTGGCTCTTCTTCTTCATC	54.674	CGTACTTGAGGAGAGCCTTA	54.878	310	(TCT)5
393	est_fge1_pg_C_10363.1_|_Aspergillus_niger_est_fge1_pg_C_10363_(2340_nt)_Note(s):_Transcript_contains_in-frame_stops._Missing_3_prime_End			TAGAGACTCCCAGTCGGTTA	54.95	GTTGACATGGAAGGAGTCAT	54.821	233	(CGAC)3
398	est_fge1_pg_C_10834.1_|_Aspergillus_niger_est_fge1_pg_C_10834_(2169_nt)			TGAGGAGGATGATATTGAGG	55.043	GTAAGCTCTGCACCTCTCAG	55.35	371	(CCG)4
399	est_fge1_pg_C_10890.1_|_Aspergillus_niger_est_fge1_pg_C_10890_(798_nt)_Note(s):_Transcript_contains_in-frame_stops._Missing_3_prime_End._Missing_5_prime_End			TCCCTTACTTTTCCCTTTTT	54.751	TAGTTCGTCGTCGGAATAGT	54.994	299	(CTGT)4
400	est_fge1_pg_C_10946.1_|_Aspergillus_niger_est_fge1_pg_C_10946_(2277_nt)_Note(s):_Transcript_contains_in-frame_stops._Missing_5_prime_End			CAGTTACCTGCCTCTCAGTC	55.003	CGCAGAAGATATTCGTTTTC	55.218	271	(CTTTT)3
402	est_fge1_pg_C_11020.1_|_Aspergillus_niger_est_fge1_pg_C_11020_(3317_nt)_Note(s):_Transcript_contains_in-frame_stops._Missing_3_prime_End			ACAGCTCTTAACTCCACCAA	55.024	ATTAATTCCCAGGTATCCGT	55.065	147	(CAC)4
403	est_fge1_pg_C_11073.1_|_Aspergillus_niger_est_fge1_pg_C_11073_(1155_nt)_Note(s):_Transcript_contains_in-frame_stops._Missing_3_prime_End			TGCATTTGTATTTGACGTTC	54.7	ATCTGCAAAAATCCTCGATA	54.975	245	(TTCT)3
404	est_fge1_pg_C_120014.1_|_Aspergillus_niger_est_fge1_pg_C_120014_(1239_nt)_Note(s):_Transcript_contains_in-frame_stops._Missing_5_prime_End			TTTTTATCACCCTTGTCACC	55.052	CTATTCTCATCACAGCCACA	54.651	281	(AGC)4
405	est_fge1_pg_C_120058.1_|_Aspergillus_niger_est_fge1_pg_C_120058_(3976_nt)_Note(s):_Transcript_contains_in-frame_stops._Missing_3_prime_End			CTCGACCAAACTCTCGATAC	54.937	AGGAGTCTTGATCCCTTCTC	54.889	274	(GAT)4
406	est_fge1_pg_C_120058.1_|_Aspergillus_niger_est_fge1_pg_C_120058_(3976_nt)_Note(s):_Transcript_contains_in-frame_stops._Missing_3_prime_End			CATTCTGAGTCAAAAGGCTC	55.07	TTCTGCGGGTAATACAGAAT	54.932	216	(GAG)4
408	est_fge1_pg_C_130303.1_|_Aspergillus_niger_est_fge1_pg_C_13030			CGTGGATTATCCTGATTGTT	55.004	CAAGTAAGATGAAAGACGGG	54.971	154	(CTC)4
409	est_fge1_pg_C_130369.1_|_Aspergillus_niger_est_fge1_pg_C_130369_(3267_nt)			AACTAACCTTGCTGGTTGAA	55.043	GAGCTCCGTTGTTGATAGAT	54.426	333	(TGA)4
411	est_fge1_pg_C_150039.1_|_Aspergillus_niger_est_fge1_pg_C_150039_(617_nt)_Note(s):_Transcript_contains_in-frame_stops._Missing_5_prime_End			CATTATGGACTACAACGCAG	54.315	CAAGAGCGCTTCTCGTC	55.588	106	(ACAACC)3
413	est_fge1_pg_C_150047.1_|_Aspergillus_niger_est_fge1_pg_C_150047_(1707_nt)			GGACAATATTAAGCGTCTGG	54.932	AGAATCTCTTCGAGCTCCTT	54.984	249	(GAA)4
414	est_fge1_pg_C_150220.1_|_Aspergillus_niger_est_fge1_pg_C_150220_(2190_nt)			TGAGAGCACTCAAGTCATCA	55.319	AATGATCGAGAGCCACATC	56.023	333	(CAG)8-(ACA)4
423	est_fge1_pg_C_180044.1_|_Aspergillus_niger_est_fge1_pg_C_180044_(1214_nt)_Note(s):_Transcript_contains_in-frame_stops._Missing_3_prime_End._Missing_5_prime_End			TCTTCTACCTTGCTCTCAGC	54.974	GTGACCGTGCCATTAGTAGT	55.18	142	(TC)6
424	est_fge1_pg_C_180145.1_|_Aspergillus_niger_est_fge1_pg_C_180145_(2090_nt)_Note(s):_Transcript_contains_in-frame_stops._Missing_3_prime_End			TCTACTCTCGCTCCCTAATG	54.792	ACTCGATCAGTTTGCTTGTT	55.011	266	(AGC)5
426	est_fge1_pg_C_190208.1_|_Aspergillus_niger_est_fge1_pg_C_190208_(16923_nt)			GTACGTTTTCCTTGGAAGC	54.934	CGACCAAGATGGTAAGTCAT	55.07	376	(GCC)4
430	est_fge1_pg_C_20274.1_|_Aspergillus_niger_est_fge1_pg_C_20274_(3798_nt)			GTGGAGTTGTTCCTTACCAG	54.683	CTCATCATTCTCCTCATCGT	55.1	342	(AAG)4
431	est_fge1_pg_C_20303.1_|_Aspergillus_niger_est_fge1_pg_C_20303_(1792_nt)_Note(s):_Transcript_contains_in-frame_stops._Missing_5_prime_End			TTTCGTATCCTAGACCTCCA	54.886	ATTCTGGCCATTATGTTGTC	54.991	358	(TAGC)3
432	est_fge1_pg_C_20397.1_|_Aspergillus_niger_est_fge1_pg_C_20397_(9648_nt)			AGGTGTTTCCAAACTACGAA	54.878	AGCTGACTATGAAACCCTGA	54.937	183	(ACCGGC)3
433	est_fge1_pg_C_20397.1_|_Aspergillus_niger_est_fge1_pg_C_20397_(9648_nt)			CCAGATCCAACATTTCTTGT	55.033	GCTTCACCGTAGAAGTGAAC	55.011	343	(GATTCC)3
437	est_fge1_pg_C_20462.1_|_Aspergillus_niger_est_fge1_pg_C_20462_(3290_nt)_Note(s):_Transcript_contains_in-frame_stops._Missing_5_prime_End			AGGAAATGCAAATGAAGCTA	55.218	CGGTCGAGGGCGATT	59.173	218	(ACT)4
438	est_fge1_pg_C_20462.1_|_Aspergillus_niger_est_fge1_pg_C_20462_(3290_nt)_Note(s):_Transcript_contains_in-frame_stops._Missing_5_prime_End			TGAAGCTACTTCTACCCCTG	54.713	TCAATTCTATTGCGACTCCT	55.04	330	(GAGGAT)3
440	est_fge1_pg_C_20555.1_|_Aspergillus_niger_est_fge1_pg_C_20555_(669_nt)_Note(s):_Transcript_contains_in-frame_stops._Missing_5_prime_End			GACAAGCTTCTCACCTGTTC	54.952	ACACCTTATCATCGTCTGCT	54.789	160	(CA)6
441	est_fge1_pg_C_20620.1_|_Aspergillus_niger_est_fge1_pg_C_20620_(1503_nt)_Note(s):_Transcript_contains_in-frame_stops._Missing_3_prime_End._Missing_5_prime_End			ATACACTATCGCATTCGACC	55.193	AGAAGCAGTCACGATGGA	55.033	119	(CCTG)3
442	est_fge1_pg_C_20635.1_|_Aspergillus_niger_est_fge1_pg_C_20635_(4040_nt)_Note(s):_Transcript_contains_in-frame_stops._Missing_5_prime_End			ATTACAACACCAACCAGAGC	55.143	AGATGTCATTGTACTTGGGC	55.057	244	(CAA)5
443	est_fge1_pg_C_20806.1_|_Aspergillus_niger_est_fge1_pg_C_20806_(2319_nt)			CCTCGACATTTTCGAATCTA	55.473	TCCAATATCGTAGGGTCAAC	55.004	351	(CTGCTA)3
446	est_fge1_pg_C_21009.1_|_Aspergillus_niger_est_fge1_pg_C_21009_(1941_nt)			CCGCTGTTGCTTCTTATAGT	54.923	CGAGGAGGCAATCCA	54.45	109	(CTG)4
447	est_fge1_pg_C_30154.1_|_Aspergillus_niger_est_fge1_pg_C_30154_(1152_nt)_Note(s):_Transcript_contains_in-frame_stops._Missing_5_prime_End			ACTATCATTGGAACCAGCAC	55.057	AGGAACATAGCAGCGAGAC	55.549	236	(CTCTGG)3
450	est_fge1_pg_C_30270.1_|_Aspergillus_niger_est_fge1_pg_C_30270_(1470_nt)_Note(s):_Transcript_contains_in-frame_stops._Missing_3_prime_End			CAATACTTCCCAAAGTACGC	55.014	CTCTTTGAAGGTGATCTTGC	55.07	261	(CCCA)3
451	est_fge1_pg_C_30520.1_|_Aspergillus_niger_est_fge1_pg_C_30520_(2337_nt)			GTTCACACACCACAATCAAG	54.714	CAGCTACAACACCAGTCACA	55.685	208	(GTGCTG)3
452	est_fge1_pg_C_30520.1_|_Aspergillus_niger_est_fge1_pg_C_30520_(2337_nt)			CTTGTCAGACTACTGCACGA	54.993	GACCTTCCTGAGGGTAAAAG	55.458	235	(CTGCTC)3
454	est_fge1_pg_C_30648.1_|_Aspergillus_niger_est_fge1_pg_C_30648_(872_nt)_Note(s):_Transcript_contains_in-frame_stops._Missing_5_prime_End			TCTTCACATAACACCATCACA	54.858	CCGACGATCTTGTACTTCTC	54.937	383	(AAG)4
459	est_fge1_pg_C_30755.1_|_Aspergillus_niger_est_fge1_pg_C_30755_(943_nt)_Note(s):_Transcript_contains_in-frame_stops._Missing_3_prime_End._Missing_5_prime_End			CCGCTTTTCTGTAAATGAAG	55.308	TTTGAAAGGAAGATCCAAAA	55	251	(TCCAGC)3
461	est_fge1_pg_C_30842.1_|_Aspergillus_niger_est_fge1_pg_C_30842_(2430_nt)_Note(s):_Missing_5_prime_End			AGCAGTTTATCGAGCTTCTG	55.03	GTCTTTGGTGTAACCTCGAA	55.288	247	(GAA)4
462	est_fge1_pg_C_40055.1_|_Aspergillus_niger_est_fge1_pg_C_40055_(1101_nt)			AAGATCTGCTTAAATCGCAG	54.967	TCTCTGTATTCTTCACGGCT	55.107	293	(GAA)4
466	est_fge1_pg_C_50007.1_|_Aspergillus_niger_est_fge1_pg_C_50007_(2510_nt)_Note(s):_Transcript_contains_in-frame_stops._Missing_5_prime_End			CCATACTTTTGCCTTGTGTT	55.333	GGGATTGACTTTAGGTGTGA	55.033	164	(TTTC)3
470	est_fge1_pg_C_50196.1_|_Aspergillus_niger_est_fge1_pg_C_50196_(454_nt)_Note(s):_Transcript_contains_in-frame_stops._Missing_5_prime_End			GACAACCACCTGACCTTTC	55.342	ATGTGCTTATCCAGCTCATC	55.313	173	(ACCT)3-(ATAACC)3
474	est_fge1_pg_C_60039.1_|_Aspergillus_niger_est_fge1_pg_C_60039_(1755_nt)			TCGCCAAAGCTCTAATTTAC	54.986	GTAATCTTCGCCATGGTATC	54.67	204	(GGACAT)3
476	est_fge1_pg_C_60159.1_|_Aspergillus_niger_est_fge1_pg_C_60159_(1932_nt)_Note(s):_Transcript_contains_in-frame_stops._Missing_3_prime_End._Missing_5_prime_End			CTAAATACTACTATCGTCCGAGTC	53.578	TGGTAGGGCGTTCCAG	56.377	101	(TCTT)3
482	est_fge1_pg_C_70437.1_|_Aspergillus_niger_est_fge1_pg_C_70437_(697_nt)_Note(s):_Transcript_contains_in-frame_stops._Missing_3_prime_End			TTAGTTTCGCCAAGAGAAAG	55.026	CAACTAAAGGTCCAGTTTCG	55.055	122	(TGAT)6
486	est_fge1_pg_C_80030.1_|_Aspergillus_niger_est_fge1_pg_C_80030_(1614_nt)			CTCCAATGGCTCTACTGAAC	54.937	ACGAAGCTGTCATTCGTATT	54.982	144	(GCT)4
487	est_fge1_pg_C_80062.1_|_Aspergillus_niger_est_fge1_pg_C_80062_(2202_nt)_Note(s):_Transcript_contains_in-frame_stops._Missing_3_prime_End			CTCTCAAAGGGGAGAAAGAT	55.089	TCACTTCGAAGAAGGACACT	54.965	294	(CCA)5
488	est_fge1_pg_C_80155.1_|_Aspergillus_niger_est_fge1_pg_C_80155_(845_nt)_Note(s):_Transcript_contains_in-frame_stops._Missing_3_prime_End._Missing_5_prime_End			CCAAACCTAAATCTACCACACT	55.058	CACTAACCGTCTCCGTACTC	54.891	327	(CA)6
494	est_fge1_pg_C_80541.1_|_Aspergillus_niger_est_fge1_pg_C_80541_(1252_nt)_Note(s):_Transcript_contains_in-frame_stops._Missing_5_prime_End			GACTTATTCGATCATGGCTG	55.756	ATCTTCCAGGAGAAGTAGGG	54.961	221	(CAG)5
495	est_fge1_pg_C_80541.1_|_Aspergillus_niger_est_fge1_pg_C_80541_(1252_nt)_Note(s):_Transcript_contains_in-frame_stops._Missing_5_prime_End			GTTCGATTCTGTACTACGCC	54.982	ATGATTTCGTGGAAGAAGTG	55.203	271	(GAA)4
496	est_fge1_pg_C_90463.1_|_Aspergillus_niger_est_fge1_pg_C_90463_(1072_nt)_Note(s):_Transcript_contains_in-frame_stops._Missing_3_prime_End._Missing_5_prime_End			ATCGAAGTCACCGATATCAC	54.97	GAGGTGAGGTTGTTCTTTTG	54.817	166	(CAGGCA)4
500	est_fge1_pm_C_10090.1_|_Aspergillus_niger_est_fge1_pm_C_10090_(2028_nt)			GTCGTCAGAAGCGACG	54.344	GCTGTAAAAGTACGGTGAGG	55.078	223	(TCC)4
509	est_fge1_pm_C_160078.1_|_Aspergillus_niger_est_fge1_pm_C_160078_(1413_nt)_Note(s):_Transcript_contains_in-frame_stops._Missing_5_prime_End			GACATTCCACTTCTCGACTG	55.722	GCTCTTCACAGACACCTTCT	54.496	289	(GGT)4-(GGC)5-(CGG)4
512	est_fge1_pm_C_170106.1_|_Aspergillus_niger_est_fge1_pm_C_170106_(1290_nt)_Note(s):_Transcript_contains_in-frame_stops._Missing_5_prime_End			CTGGGACTTGATTGATCTGT	55.013	GTCAATTTGCTTAGCGAGTC	55.275	129	(GAA)4
513	est_fge1_pm_C_170109.1_|_Aspergillus_niger_est_fge1_pm_C_170109_(870_nt)_Note(s):_Transcript_contains_in-frame_stops._Missing_3_prime_End._Missing_5_prime_End			AAGAAGAGGAGGAAGAGGAA	54.797	CGAGGATCCATTCTAGCTTA	54.734	377	(GAGGAA)3
514	est_fge1_pm_C_170109.1_|_Aspergillus_niger_est_fge1_pm_C_170109_(870_nt)_Note(s):_Transcript_contains_in-frame_stops._Missing_3_prime_End._Missing_5_prime_End			AAGAAGAGGAGGAAGAGGAA	54.797	CGAGGATCCATTCTAGCTTA	54.734	377	(GAG)5
516	est_fge1_pm_C_200			CTTGCTAAAGGTTCCATGTC	54.959	TGTGACCTTCCAGATAAACC	55.033	259	(TCAG)3
517	est_fge1_pm_C_20036.1_|_Aspergillus_niger_est_fge1_pm_C_20036_(1644_nt)			ACTTGCCATATAGCTCCAGA	55.075	CAACCCTGAGACTGAATAGC	54.937	315	(GGC)5-(GGC)4
519	est_fge1_pm_C_20139.1_|_Aspergillus_niger_est_fge1_pm_C_20139_(2988_nt)_Note(s):_Transcript_contains_in-frame_stops._Missing_3_prime_End			AGCTACGACTACGACTGCTC	54.952	ATGAGTAGTGTCAAGGGCAC	55.127	348	(GCTCCT)3-(CTGCCC)3
521	est_fge1_pm_C_30168.1_|_Aspergillus_niger_est_fge1_pm_C_30168_(4920_nt)			AAAAGTTCAAGCTGACGAAG	54.914	GCCTTCACCTTACGCAT	54.526	372	(GAA)5
523	est_fge1_pm_C_30314.1_|_Aspergillus_niger_est_fge1_pm_C_30314_(1285_nt)_Note(s):_Transcript_contains_in-frame_stops._Missing_5_prime_End			CTGTTGTCACTCCTGTTGTG	54.985	ATCCAATGTTCTGACCGTAG	55.07	372	(CTG)4
528	est_fge1_pm_C_30456.1_|_Aspergillus_niger_est_fge1_pm_C_30456_(3597_nt)			GAATCGAATGACACCGTAAT	54.991	TTATCTTCTTCTTGGCCTTG	54.783	286	(GGC)5
529	est_fge1_pm_C_30485.1_|_Aspergillus_niger_est_fge1_pm_C_30485_(2561_nt)_Note(s):_Transcript_contains_in-frame_stops._Missing_5_prime_End			CTCCTCGTTCACAAATAAGC	55.123	CCACTCCTCAGTGTCCTTAG	54.842	370	(CTGCTC)4
530	est_fge1_pm_C_40200.1_|_Aspergillus_niger_est_fge1_pm_C_40200_(1856_nt)_Note(s):_Transcript_contains_in-frame_stops._Missing_5_prime_End			CTAGTTCAGTGCTCCCATTC	54.937	TGGGTTGAAGGAGATAGATG	55.13	302	(TGTGCT)3
533	est_fge1_pm_C_40265.1_|_Aspergillus_niger_est_fge1_pm_C_40265_(3414_nt)			ATTTGACAGAGTCACCTTCG	55.276	CCGGCATTCAAGTAAATATC	54.872	293	(AAG)4
536	est_fge1_pm_C_50148.1_|_Aspergillus_niger_est_fge1_pm_C_50148_(1486_nt)_Note(s):_Transcript_contains_in-frame_stops._Missing_5_prime_End			TTCCAAGTACCATCTTCCAC	55.033	TCACAGTTATGTTCCGTTCA	55.025	157	(GAGG)3
537	est_fge1_pm_C_50152.1_|_Aspergillus_niger_est_fge1_pm_C_50152_(1852_nt)_Note(s):_Transcript_contains_in-frame_stops._Missing_5_prime_End			CTTCTCCCCTTTCTTTCATT	55.106	AGGAGAAAGTGAGAGACGGT	55.519	145	(TGCT)3
539	est_fge1_pm_C_60026.1_|_Aspergillus_niger_est_fge1_pm_C_60026_(2710_nt)_Note(s):_Transcript_contains_in-frame_stops._Missing_3_prime_End._Missing_5_prime_End			GACCTTTCGACTCTTTCTCC	55.571	AACAAGGTCATCCAACTGAC	54.913	385	(TGC)4
542	est_fge1_pm_C_70062.1_|_Aspergillus_niger_est_fge1_pm_C_70062_(3639_nt)			CAGTTCTTCCAAGAGAGGTG	54.979	GTCCGTAACGGTAGTGTTCT	54.306	247	(CCGT)3
545	est_fge1_pm_C_70106.1_|_Aspergillus_niger_est_fge1_pm_C_70106_(1887_nt)_Note(s):_Transcript_contains_in-frame_stops._Missing_3_prime_End			GAATTTCTCGATGGATTTCA	55.18	AATTCGTGTCAAAATTGCTT	54.967	307	(GCCA)3
546	est_fge1_pm_C_70141.1_|_Aspergillus_niger_est_fge1_pm_C_70141_(1671_nt)_Note(s):_Transcript_contains_in-frame_stops._Missing_5_prime_End			GTAACTGTCCAGTTTCCTGC	54.84	CAATGTCGTGCAACTTCTC	55.16	351	(AAG)4
548	est_fge1_pm_C_80037.1_|_Aspergillus_niger_est_fge1_pm_C_80037_(1491_nt)_Note(s):_Transcript_contains_in-frame_stops._Missing_5_prime_End			GCTCCTTATCAGACGAGATG	55.02	GTGGACGACCTATAGTAGCG	55.03	260	(ATC)4
549	est_fge1_pm_C_80151.1_|_Aspergillus_niger_est_fge1_pm_C_80151_(4959_nt)_Note(s):_Transcript_contains_in-frame_stops._Missing_3_prime_End			CCAATTCCCTTCTCTCTTTT	55.106	ATTCGGTTGGGGTCAG	54.864	240	(CATA)3
552	est_fge1_pm_C_80172.1_|_Aspergillus_niger_est_fge1_pm_C_80172_(2561_nt)_Note(s):_Transcript_contains_in-frame_stops._Missing_5_prime_End			TCTACCAGCGTATTGTGATG	54.722	GGCCTACCCCATTTTTATTA	55.766	183	(CAC)4
553	est_fge1_pm_C_90049.1_|_Aspergillus_niger_est_fge1_pm_C_90049_(1105_nt)_Note(s):_Transcript_contains_in-frame_stops._Missing_5_prime_End			TCCCACTCGAGTTCCAA	55.823	AAGGTAGAGATGGAGGGAAG	54.961	136	(ATAC)3
557	fge1_pg_C_100			CTCGGAAACTCAGTAACAGC	55.192	TCAATGACCTCTTCCTTGAC	55.152	131	(CGC)4
558	fge1_pg_C_100			AAGAAATCTCCTCCCTGAAG	55.089	CTGACTTTGTTGAAAGGAGG	55	191	(CCA)4
562	fge1_pg_C_100			CGGTAGTAGGGGAATTTTCT	55.034	CAGACGGCGAGATAGATAGT	54.648	194	(CCCT)3
570	fge1_pg_C_1000369.1_|_Aspergillus_niger_fge1_pg_C_1000369_(945_nt)			GATTCAGAATTTACCACCCA	54.967	TTATTTGTAGTTGGTGGGCT	54.854	342	(CCA)4
572	fge1_pg_C_1000376.1_|_Aspergillus_niger_fge1_pg_C_1000376_(1980_nt)			CATCAGCAACACTACGGATA	54.722	GTAACGTCGTAGGCTGACTC	55.047	380	(CCA)5
577	fge1_pg_C_1000626.1_|_Aspergillus_niger_fge1_pg_C_1000626_(2148_nt)			GGAACAAAGACTCGAGAAGA	54.592	TTTCAGCTCAAAGTCCTCAT	55.07	131	(CGTGAC)6
578	fge1_pg_C_1000670.1_|_Aspergillus_niger_fge1_pg_C_1000670_(1302_nt)			CACCTCTCAGCCCTAAACTA	54.713	ATGCAACGTTATCCCATATC	54.963	204	(CCA)4
581	fge1_pg_C_1000792.1_|_Aspergillus_niger_fge1_pg_C_1000792_(606_nt)			GGGAGGAGTGGATGATTAC	54.197	CCAACGATTTGATTGATTTT	55.149	151	(AAGA)4
582	fge1_pg_C_1000792.1_|_Aspergillus_niger_fge1_pg_C_1000792_(606_nt)			GAGTGGATGATTACGGAGAA	55.118	CCAACGATTTGATTGATTTT	55.149	146	(GTAGCA)3
588	fge1_pg_C_1000899.1_|_Aspergillus_niger_fge1_pg_C_1000899_(1191_nt)			GAAGCTTCCTCTTCCTCTTC	54.949	GTAGGCGTAGGGAACGTAG	55.019	361	(TCTTCC)3
591	fge1_pg_C_1001046.1_|_Aspergillus_niger_fge1_pg_C_1001046_(1590_nt)			GCTACGCTTCTGACTAGAGC	54.758	ACCAATGACTGATAAGCCC	54.958	321	(CCAG)3
593	fge1_pg_C_1001095.1_|_Aspergillus_niger_fge1_pg_C_1001095_(3474_nt)			GAAACTACGCAAGCAAGAAC	55.356	CTGTTTTATCAGAGCAAGGG	55.135	306	(CAAG)3
594	fge1_pg_C_1001211.1_|_Aspergillus_niger_fge1_pg_C_1001211_(3906_nt)			TTCAGAGCACTTGATGACAG	54.859	GTTGACGATTCACAGTCCTT	55.09	269	(GCAT)3
595	fge1_pg_C_1100			GGTCCACCACGTAGAAGATA	55.07	CTCATCTGCTTTGATTTTCC	55.004	302	(AAG)4
598	fge1_pg_C_1100			TTAATATTTCGTCCTTCCGA	55.007	GAGGTCTCTGACTGATCTGC	54.833	125	(AAGA)3
600	fge1_pg_C_11000121.1_|_Aspergillus_niger_fge1_pg_C_11000121_(606_nt)			CTAACCACCCTCCTAACACA	55.168	CACAACACATAACCTGATGC	54.871	367	(CATCCT)3
601	fge1_pg_C_11000121.1_|_Aspergillus_niger_fge1_pg_C_11000121_(606_nt)			GCATCAGGTTATGTGTTGTG	54.871	TAGCTAGCACCCGCACT	55.485	225	(GGCTTC)3
602	fge1_pg_C_11000121.1_|_Aspergillus_niger_fge1_pg_C_11000121_(606_nt)			GCATCAGGTTATGTGTTGTG	54.871	TAGCTAGCACCCGCACT	55.485	225	(GCGTCG)3
604	fge1_pg_C_11000238.1_|_Aspergillus_niger_fge1_pg_C_11000238_(2040_nt)			AAAACATCTTCGACAACGAC	55.276	GGTGGTGGTGTCATCAAT	54.584	236	(ACATCA)3
605	fge1_pg_C_11000322.1_|_Aspergillus_niger_fge1_pg_C_11000322_(933_nt)			GAAGACTTCGCGTTCTACC	55.082	CATAGCAATGCCTCCTATTC	55.011	271	(GAA)6
609	fge1_pg_C_1200			GTCCTTCTTGTTACCTGTGC	54.84	TTGAGTTCGATTTTGAGTCC	55.336	348	(CAG)4
610	fge1_pg_C_12000147.1_|_Aspergillus_niger_fge1_pg_C_12000147_(1245_nt)			CCATCTTTCCTCTTCTCCTT	55.089	ATCTTGGTGATGATACTGGC	54.97	398	(GCA)5
611	fge1_pg_C_12000226.1_|_Aspergillus_niger_fge1_pg_C_12000226_(14613_nt)			GACATTGTCTTTGGTACCGT	54.974	GAGATGATTTGGCACGAG	54.959	266	(CTG)4
616	fge1_pg_C_13000168.1_|_Aspergillus_niger_fge1_pg_C_13000168_(630_nt)			ATGACCGCTACACTAACGAT	54.852	TTCTGGTCGTGTCTTTTTCT	54.987	252	(ATG)4
617	fge1_pg_C_13000185.1_|_Aspergillus_niger_fge1_pg_C_13000185_(2406_nt)			TGTTCTCCGTTCACCTACTC	55.276	GTGTAGAAAAGGACACGCTC	55.011	261	(CTG)4
620	fge1_pg_C_13000356.1_|_Aspergillus_niger_fge1_pg_C_13000356_(2169_nt)			CAGAATATTTCTCGCAATCC	54.975	TCGATAGCATCCTCCATATC	55.168	362	(AGA)4
622	fge1_pg_C_1400			TCAGTAGCGAAAGGTGATGT	55.922	CCATCGAACTTACGAATAGC	55.092	206	(TAC)4
625	fge1_pg_C_14000149.1_|_Aspergillus_niger_fge1_pg_C_14000149_(802_nt)_Note(s):_Missing_3_prime_End			GCTCTGAAAAGAGACAGGAA	54.765	GGAGGTTGTCAATACAATGC	55.493	101	(CTC)4
626	fge1_pg_C_14000165.1_|_Aspergillus_niger_fge1_pg_C_14000165_(1500_nt)			CATGGTAGACTGGTTCACCT	54.965	CATTCCTTTTTCAGTCTCCA	55.348	328	(CAGA)3
629	fge1_pg_C_1500			ATATCCTGCTGTGGTATTGG	55.04	TGATTGGGTAATATTCCGTC	54.94	196	(ACG)4
630	fge1_pg_C_1500			GATGACAACAACGACATCAC	54.599	GACTCGGTTTCTGTCACTGT	55.162	174	(GAC)4
631	fge1_pg_C_15000157.1_|_Aspergillus_niger_fge1_pg_C_15000157_(1641_nt)			CTTCTCTGGGTGACGATG	54.855	TCGAGAACGGTATCGTAGAG	55.585	207	(TCCC)3
632	fge1_pg_C_16000151.1_|_Aspergillus_niger_fge1_pg_C_16000151_(1281_nt)			CATTTTCTTTTCTGTTTGGG	54.957	CCGAATCGTACTTGTTCTTC	54.959	324	(AACC)3
637	fge1_pg_C_16000249.1_|_Aspergillus_niger_fge1_pg_C_16000249_(531_nt)			CTCAGCTCTCCCTCCTTC	54.912	TCTCCTCTCCACTACTGCAT	54.913	175	(TC)10
647	fge1_pg_C_200			ATGGTTCAGCAAAGAAGAGA	55.07	CTCGTCCATTTCCATATCAT	54.918	299	(AAG)4
648	fge1_pg_C_200			GCTCAGAAAGATGATGGAAG	54.983	TTCTTTGAGAAGAAGGACATAA	53.582	198	(ACGAAG)3
649	fge1_pg_C_200			CCGTTCTCTGCATCCTC	54.92	CACAGACTGGTAGCCCTTAG	55.073	306	(AAC)6-(AAACCA)3
651	fge1_pg_C_2000225.1_|_Aspergillus_niger_fge1_pg_C_2000225_(450_nt)			ATGAGCGATAAAGATGATGG	55.252	GAAGTGCGCTTAGTCAGAAG	55.524	128	(AGC)4
652	fge1_pg_C_2000284.1_|_Aspergillus_niger_fge1_pg_C_2000284_(942_nt)			GATGATGAGGTTAGGGTTGA	54.946	AATCAATCACCACACATTCA	54.554	106	(TGG)5
653	fge1_pg_C_2000300.1_|_Aspergillus_niger_fge1_pg_C_2000300_(14742_nt)			CCGAGAAGAATACAGCAGAC	55.107	CAGGAGATCAGAGCTTTCAC	55.052	395	(GCT)4
655	fge1_pg_C_2000303.1_|_Aspergillus_niger_fge1_pg_C_2000303_(1443_nt)			TGCCTAGTTTAGGAGGTTTG	54.741	TCCAAGGAGTATTTCCCTTT	55.386	277	(CCA)4
660	fge1_pg_C_2000487.1_|_Aspergillus_niger_fge1_pg_C_2000487_(465_nt)			AAGTGTCACATCCCAATCAC	55.674	CACGATCCTCGATATCATCT	55.068	100	(TGTA)3
661	fge1_pg_C_2000497.1_|_Aspergillus_niger_fge1_pg_C_2000497_(1266_nt)			AAGATTGATGCTGACATTCC	55.105	CTTGATTGATCTTCCTCAGC	54.983	273	(AAG)4-(AGGAGC)3-(AGA)4
662	fge1_pg_C_2000520.1_|_Aspergillus_niger_fge1_pg_C_2000520_(2616_nt)			TTGAGACCCTCTTTACAGGA	54.913	CCTCGATAGTTTCCGAAGTA	54.656	187	(GAA)4
667	fge1_pg_C_2000908.1_|_Aspergillus_niger_fge1_pg_C_2000908_(1101_nt)			GCATCATCATCATCACACAT	54.929	GTGCATCTGCTTCTAGGTCT	54.654	134	(CAT)4
669	fge1_pg_C_2000912.1_|_Aspergillus_niger_fge1_pg_C_2000912_(1275_nt)			CCTTAACAGCAACACATCCT	55.323	GTACTTGACGTAAGGGGGTT	55.682	106	(CAT)5
671	fge1_pg_C_2001019.1_|_Aspergillus_niger_fge1_pg_C_2001019_(645_nt)			TCCTCAAGAAAAATTACGGA	55.035	AATGTTCTGTTTTGTCCCAC	54.937	367	(ACG)4
672	fge1_pg_C_2001024.1_|_Aspergillus_niger_fge1_pg_C_2001024_(1332_nt)			GAAGAAAAAGAAGGAGGAGC	54.969	ATGGATGAGATCGAGAGATG	55.01	338	(GAA)4
676	fge1_pg_C_220			TAATTTCTTTACCGAGCAGC	54.986	CCTTCAAAGTCCTCTGTTTG	55	242	(GGAT)3
677	fge1_pg_C_2400			GATGGTGCTAGACCAATCTG	55.672	GCATGTTCGTTGTGATATTG	54.98	353	(ATG)4
695	fge1_pg_C_3000626.1_|_Aspergillus_niger_fge1_pg_C_3000626_(3831_nt)			CTAGACTGGAGGAGCTGATG	55.103	TTTCTCCGATTAGACAAGGA	55.016	307	(GCT)4
696	fge1_pg_C_3000628.1_|_Aspergillus_niger_fge1_pg_C_3000628_(2019_nt)			GCTGTTCCTCAACAAAATTC	54.909	CATTTTGCTTGGATTTTAGC	55.23	299	(GCAT)3
703	fge1_pg_C_3000837.1_|_Aspergillus_niger_fge1_pg_C_3000837_(765_nt)			GACGGTGTTTGTCTCGTATT	55.143	CATCCTCGTCATCCTTATGT	54.983	326	(GAG)4
707	fge1_pg_C_3000914.1_|_Aspergillus_niger_fge1_pg_C_3000914_(2466_nt)			ACCGAAGAACAAGAACAAGA	54.987	GAGACGGTTGTCCCATATAA	55.004	400	(AAGAAC)3
710	fge1_pg_C_400			CTGCAGTGCGTCAGCTT	57.145	ATATGCTCCACCATGTTGTT	55.36	100	(TCCCG)3
711	fge1_pg_C_400			GCTTTTCCTCCTGGTATACTT	54.391	CTGAGACTTTGGTATCTGCC	54.937	355	(GCCG)3
712	fge1_pg_C_400			AAGGATATGCACCTCATCTG	55.154	GATTCTAGATCTGGCCGAC	54.731	185	(TCT)4
715	fge1_pg_C_4000117.1_|_Aspergillus_niger_fge1_pg_C_4000117_(456_nt)			ATCAAAATCGCAATCTCATT	54.799	TAATCGTAGACGGATTCGAG	55.507	242	(TCA)4
716	fge1_pg_C_4000117.1_|_Aspergillus_niger_fge1_pg_C_4000117_(456_nt)			ATCAAAATCGCAATCTCATT	54.799	TAATCGTAGACGGATTCGAG	55.507	242	(CAT)4-(CAT)4-(TCA)7
721	fge1_pg_C_4000217.1_|_Aspergillus_niger_fge1_pg_C_4000217_(1461_nt)			GTCGTTCTGCAGCTCTATTC	55.264	TAGGCTCACTATTGGAAGGA	55.052	277	(GCA)4
726	fge1_pg_C_4000320.1_|_Aspergillus_niger_fge1_pg_C_4000320_(1545_nt)			CAGAAACACGTCCCTCTATC	54.765	GTGCATTCCGAAGATGTAAT	55.157	286	(CCAC)3
727	fge1_pg_C_4000354.1_|_Aspergillus_niger_fge1_pg_C_4000354_(558_nt)			GAACCTTTCGGGCTGAT	55.996	AAGGAGGAAAATGGTGCT	54.636	113	(AGG)5
728	fge1_pg_C_4000359.1_|_Aspergillus_niger_fge1_pg_C_4000359_(1998_nt)			CAACACTTCTTCCCCAGTTA	55.299	GGACTTCTTGCGCTGAT	54.634	113	(CTC)4
729	fge1_pg_C_4000359.1_|_Aspergillus_niger_fge1_pg_C_4000359_(1998_nt)			CTGAGGAAAGACACGAAGAC	54.965	CCAATGTATTGTGAGACGAA	54.507	228	(GAC)5
730	fge1_pg_C_4000409.1_|_Aspergillus_niger_fge1_pg_C_4000409_(1062_nt)			TTCGCTTAAGGATAACTTGG	54.843	AAACAGCTTGAACTTTGACG	55.698	325	(TGG)4
732	fge1_pg_C_4000493.1_|_Aspergillus_niger_fge1_pg_C_4000493_(1074_nt)			TAGGCAGATTTTGGGTATTG	55.354	CTTATTTGTCTTCAACGCCT	54.727	175	(GGAT)3
734	fge1_pg_C_4000574.1_|_Aspergillus_niger_fge1_pg_C_4000574_(861_nt)			AGGACAAGATCATTGGTGTC	54.821	CACTTCTCAACTTCTCCGAC	54.965	298	(CCTGCT)3
736	fge1_pg_C_4000753.1_|_Aspergillus_niger_fge1_pg_C_4000753_(2604_nt)			TTCGTCGAGAACATCTACCT	54.937	GTATGGTCTATGGTGCGATT	55.027	380	(GTGGAG)3
741	fge1_pg_C_5000114.1_|_Aspergillus_niger_fge1_pg_C_5000114_(4023_nt)			GGAACTAGAGCACCACTCAG	55.003	CGGTTACGTTCAGAGAGAAC	55.024	287	(AAGACG)4
742	fge1_pg_C_5000178.1_|_Aspergillus_niger_fge1_pg_C_5000178_(960_nt)			CTACTACTCCTGCCATCCTG	54.987	AATGAATGTGGATGATGGAT	54.979	122	(GAC)4
749	fge1_pg_C_5000365.1_|_Aspergillus_niger_fge1_pg_C_5000365_(336_nt)			CCTACTCCTCCTTCTCCTCT	54.239	CTAGATTTTGGTATCCGGTG	54.783	141	(CAA)4
751	fge1_pg_C_5000487.1_|_Aspergillus_niger_fge1_pg_C_5000487_(762_nt)			CACCCCTATTCTTACCTCCT	54.857	CATAGCTCTGCAGAATGACA	55.011	357	(CCA)4
752	fge1_pg_C_5000519.1_|_Aspergillus_niger_fge1_pg_C_5000519_(1626_nt)			TTCCCTTCCTCTCTATCCTC	55.006	AGATTTGGGAGCTTGGTAGT	55.481	251	(GCA)5
753	fge1_pg_C_5000549.1_|_Aspergillus_niger_fge1_pg_C_5000549_(1170_nt)			CGACAAGAAGCTGAAAAGTT	54.914	TTGCTTCTAAACAAGCCTTC	55.014	109	(CCG)4
758	fge1_pg_C_6000103.1_|_Aspergillus_niger_fge1_pg_C_6000103_(474_nt)_Note(s):_Missing_5_prime_End			ACGATGTCCCGAGCTAA	54.986	CCTCGTCTCTCCTAAAGGTT	55.206	128	(GGGA)3
763	fge1_pg_C_6000475.1_|_Aspergillus_niger_fge1_pg_C_6000475_(1191_nt)			ATTCTTGGTAGGGGATCTGT	55.077	CTTCTGGCAGATGATCCTT	55.264	239	(AGGG)3
775	fge1_pg_C_7000252.1_|_Aspergillus_niger_fge1_pg_C_7000252_(1839_nt)			TTTGAAGACTTAGATCGGGA	55.016	GTCCTCATCCAGTTCAGGTA	55.013	335	(ATGAGG)3
783	fge1_pg_C_8000169.1_|_Aspergillus_niger_fge1_pg_C_8000169_(10614_nt)			CCATATCTCAAGGCTATGGA	55.264	ATGAACCCAGTACTCAGTGG	54.965	135	(GACC)3
786	fge1_pg_C_8000316.1_|_Aspergillus_niger_fge1_pg_C_8000316_(2688_nt)			TATGTCTTGCAGCATCACTC	54.817	GCATATTTATCGGAGCTGAC	54.998	188	(GGC)4
787	fge1_pg_C_8000465.1_|_Aspergillus_niger_fge1_pg_C_8000465_(1656_nt)			TCATATCTTCATCCCTCGTC	55.03	CGAAGGACACACCAACC	55.559	100	(AGCGAA)3
795	fge1_pg_C_9000272.1_|_Aspergillus_niger_fge1_pg_C_9000272_(1254_nt)			GGAACTCACTCTCGCTTCTA	54.803	CGATTGGAGTCGTAGTTACC	54.829	337	(AGC)4
796	fge1_pg_C_9000334.1_|_Aspergillus_niger_fge1_pg_C_9000334_(1056_nt)			CGTTGATTATGTCCCTGAGT	55.07	GAATATCTTCACCCGAAACA	55.134	327	(TTTA)3
797	fge1_pm_C_100			CGGAAGAAGAAGAGTGAGAA	54.779	AAAATGATAGCGCCTGAATA	55.185	166	(AGA)4
801	fge1_pm_C_1000253.1_|_Aspergillus_niger_fge1_pm_C_1000253_(1743_nt)			ACTCGCAGAATCAGACATTC	55.352	AGTGGTTGTGTAGTCTTGGG	55.055	217	(GCCCA)3
803	fge1_pm_C_1000366.1_|_Aspergillus_niger_fge1_pm_C_1000366_(2781_nt)			CCTACGTCTACGAGTCAAGG	55.073	TTAGGTCTCAACTTCCTCCA	54.913	237	(GATCGC)3
810	fge1_pm_C_1200			CTCAGCAATCTCCTTACCAG	55.12	TGTTGATATTGGCGTTGATA	55.097	389	(CAG)5
811	fge1_pm_C_1200			TATCAACGCCAATATCAACA	55.097	AGGCTTAGATTGCTTCTTCC	55.442	294	(CAG)4
812	fge1_pm_C_1200			CGAGACTGAAGGGTGATAAG	54.95	GAAGTTTAGGAACTGGCCTT	55.207	260	(AAG)4
813	fge1_pm_C_12000119.1_|_Aspergillus_niger_fge1_pm_C_12000119_(2067_nt)			TTCTGCTGCTTTTGCTCTA	55.056	GAAGACCATGTAGGGTGGTA	54.899	321	(TGC)4
825	fge1_pm_C_200			AAATCTATCGAGAAGCACCA	55.04	AACGCCTTCTTGTTGACAT	55.731	224	(GGAA)3
827	fge1_pm_C_2000248.1_|_Aspergillus_niger_fge1_pm_C_2000248_(2277_nt)			GAGGATGGAGTTGTGGATAA	54.946	AGAGATCTTAAGGGCCACAT	55.402	356	(AGGACG)3
828	fge1_pm_C_300			GAAGATGAGGATGAGGATGA	54.971	CTTCTTGGACTTCGTCTGTC	54.965	324	(GATGAG)3
830	fge1_pm_C_3000371.1_|_Aspergillus_niger_fge1_pm_C_3000371_(1191_nt)			TATAAAGCCCGTCGTAGAGA	55.263	AATTCCACCTTCTGGGTC	54.703	368	(AGA)5
831	fge1_pm_C_3000387.1_|_Aspergillus_niger_fge1_pm_C_3000387_(945_nt)			AGAACCTGACTCCGATGAC	54.965	CCTTGTTGATCTTCTTCAGG	54.913	353	(CGC)4
836	fge1_pm_C_4000162.1_|_Aspergillus_niger_fge1_pm_C_4000162_(1020_nt)			TCATCGTATCCCCAAATTAC	54.94	GTTGAAGTAGGATGCTTTCG	55.123	176	(GCA)5
838	fge1_pm_C_500			TTTTGGCCATTACTATGCTT	55.108	CGAAGAAGAGGTAGGAGTGT	53.616	305	(CATC)3
840	fge1_pm_C_5000262.1_|_Aspergillus_niger_fge1_pm_C_5000262_(789_nt)			ATCATCCTCCACATCACATT	55.048	AAAGTGTCTAGCAACCTCCA	55.024	195	(TCC)5
841	fge1_pm_C_600			ACAACAGCAATGTCAATACG	54.624	GAACTTTCTGCTGCACTTCT	54.877	254	(CCA)4
842	fge1_pm_C_600			CTCCACCACCCATAGAATC	55.227	AAGTATGAAGCCCAAGCAG	55.562	107	(TGGC)3
848	fge1_pm_C_900			GAACAGATCCCCCAGAGT	54.67	TTGCTTCACTTTCTCCAGAT	55.07	282	(TCC)4
851	gw1_1.1005.1_|_Aspergillus_niger_gw1_1.1005_(420_nt)_Note(s):_Missing_3_prime_End			ATGACCTCTCCCCTCC	52.512	GGGGGAGGTGGTTGTG	58.037	100	(ACA)5
854	gw1_1.1692.1_|_Aspergillus_niger_gw1_1.1692_(1030_nt)_Note(s):_Transcript_contains_in-frame_stops._Missing_3_prime_End			GGAGTGTATCTATTCGCCTG	54.909	TCATCTTCCAAACCAATCTC	55.081	387	(GGT)4
858	gw1_10.1116.1_|_Aspergillus_niger_gw1_10.1116_(1077_nt)_Note(s):_Missing_3_prime_End._Missing_5_prime_End			CAAACGCTTCACCATCTAC	54.202	ATCGTATACATAGGTGCCCA	55.497	381	(CCT)4
859	gw1_10.259.1_|_Aspergillus_niger_gw1_10.259_(1154_nt)_Note(s):_Transcript_contains_in-frame_stops._Missing_3_prime_End._Missing_5_prime_End			CAATCCTAACCTCAACAAGC	54.959	TAAACACCGTATAGGATGGC	55.218	271	(CAA)4
861	gw1_10.39.1_|_Aspergillus_niger_gw1_10.39_(3201_nt)_Note(s):_Missing_3_prime_End._Missing_5_prime_End			ACTGTATGACAACCCCAAAG	54.987	CAAGCGAGGTAACAGAAATC	55.123	338	(CTCC)3
862	gw1_10.73.1_|_Aspergillus_niger_gw1_10.73_(2229_nt)_Note(s):_Missing_3_prime_End			CAGCCTTCAACTACCACAAT	55.323	GACATGTATGGAGATGGGG	55.996	353	(CAG)4
863	gw1_10.73.1_|_Aspergillus_niger_gw1_10.73_(2229_nt)_Note(s):_Missing_3_prime_End			CAGCCTTCAACTACCACAAT	55.323	TGCTGAGACATGTATGGAGA	55.094	359	(ACA)4
864	gw1_11.1148.1_|_Aspergillus_niger_gw1_11.1148_(756_nt)_Note(s):_Missing_3_prime_End			TTCTATGAGGAGAGGTCGAA	54.996	ACCGGGTCTAGGAGTAGC	54.224	261	(CTGG)3
867	gw1_11.60.1_|_Aspergillus_niger_gw1_11.60_(2457_nt)_Note(s):_Missing_3_prime_End._Missing_5_prime_End			CCGACTACTGTGACCCTTAC	54.72	ATATGGAAGGTCGATGAGG	54.882	308	(GCCACA)3
868	gw1_12.1.1_|_Aspergillus_niger_gw1_12.1_(15573_nt)_Note(s):_Missing_3_prime_End._Missing_5_prime_End			CAATTCATATGGACCCTCAG	55.433	TTGGCTTTATAACCTCGTGT	55.014	207	(TG)6
870	gw1_13.296.1_|_Aspergillus_niger_gw1_13.296_(767_nt)_Note(s):_Transcript_contains_in-frame_stops._Missing_3_prime_End			TAGTAACAGTTGTCCCTCGC	55.489	TATATGTCTGGTGAGCGTGA	55.15	136	(CAG)4
871	gw1_13.335.1_|_Aspergillus_niger_gw1_13.335_(447_nt)_Note(s):_Missing_3_prime_End._Missing_5_prime_End			GATGAACAACATCAACACCA	55.094	CTCGATCAGGAGATTCACAT	55.1	143	(GCC)4
875	gw1_15.253.1_|_Aspergillus_niger_gw1_15.253_(6605_nt)_Note(s):_Transcript_contains_in-frame_stops._Missing_3_prime_End._Missing_5_prime_End			GTGTCCCAGAGAGTAATGGA	55.013	GATGATCGACAGCCATGTAT	55.887	324	(TCA)4
876	gw1_15.254.1_|_Aspergillus_niger_gw1_15.254_(6794_nt)_Note(s):_Transcript_contains_in-frame_stops._Missing_3_prime_End			TACTAGGACGACCCATCAAC	55.07	GGTTCAATCACGTACGATCT	55.057	259	(TTTG)3
877	gw1_15.259.1_|_Aspergillus_niger_gw1_15.259_(4380_nt)_Note(s):_Missing_3_prime_End			GAGAAAAAGGAACGTGAAGA	54.625	CCTCCTTCTCCTTCAGAAAT	55.089	198	(AGA)4
878	gw1_15.265.1_|_Aspergillus_niger_gw1_15.265_(3882_nt)_Note(s):_Transcript_contains_in-frame_stops._Missing_3_prime_End._Missing_5_prime_End			CATACGCATATGACCAACAC	54.844	CAATCCTCCACTGAAGTCAT	55.013	396	(GGA)4
880	gw1_16.674.1_|_Aspergillus_niger_gw1_16.674_(789_nt)_Note(s):_Missing_3_prime_End._Missing_5_prime_End			CTACTCCTACATCCACCCAG	54.645	ACAAGGTAATCGGATACGC	55.181	337	(CCA)4
884	gw1_2.1075.1_|_Aspergillus_niger_gw1_2.1075_(4511_nt)_Note(s):_Transcript_contains_in-frame_stops._Missing_3_prime_End			GTTCACTACGAAAGCGAGTC	55.18	GGTTTGCGTAACTACCTCTG	55.078	265	(GAT)4
885	gw1_2.1077.1_|_Aspergillus_niger_gw1_2.1077_(5737_nt)_Note(s):_Transcript_contains_in-frame_stops._Missing_3_prime_End._Missing_5_prime_End			GTTCTCAAGAACAGAGGCAG	55.14	CACCACCCTATTCTTATCCA	55.016	288	(CGT)4
886	gw1_2.16.1_|_Aspergillus_niger_gw1_2.16_(5885_nt)_Note(s):_Transcript_contains_in-frame_stops._Missing_3_prime_End			AGCAAGTTGGGTTCTCTGT	54.801	GAAGAAACCTGCCTTGAAC	54.874	390	(CTGGA)3
887	gw1_2.1886.1_|_Aspergillus_niger_gw1_2.1886_(891_nt)_Note(s):_Transcript_contains_in-frame_stops._Missing_3_prime_End._Missing_5_prime_End			ACGAATCTGCTTCTAAGTGC	54.852	TCATCATACCTTCGATTAACAA	54.952	268	(CGA)4
893	gw1_21.3.1_|_Aspergillus_niger_gw1_21.3_(5724_nt)_Note(s):_Missing_3_prime_End._Missing_5_prime_End			CACACAGATTGTTCGAATTG	55.025	CTTCGGAATGTAATCGTAGG	54.944	179	(AGCCAA)3
894	gw1_21.82.1_|_Aspergillus_niger_gw1_21.82_(3998_nt)_Note(s):_Transcript_contains_in-frame_stops._Missing_3_prime_End._Missing_5_prime_End			ACCTACACCCAGGAAAAGAT	55.159	CTTATAGTAGGTGGCAACGG	55.06	297	(GTG)4
896	gw1_3.1050.1_|_Aspergillus_niger_gw1_3.1050_(5220_nt)_Note(s):_Missing_3_prime_End._Missing_5_prime_End			ACGCCATGAAAACACTTATC	55.24	GTAGGAAGTTCAGCATCGTC	54.923	325	(TGCT)3
900	gw1_3.1284.1_|_Aspergillus_niger_gw1_3.1284_(1467_nt)_Note(s):_Missing_3_prime_End._Missing_5_prime_End			CAGAAAGTGAGGAGCGATAC	55.107	CAAAGAAGATGCACCAAAAT	55.38	192	(TGC)4
902	gw1_3.1599.1_|_Aspergillus_niger_gw1_3.1599_(843_nt)_Note(s):_Missing_3_prime_End._Missing_5_prime_End			TTCCAATTATCTCACCAACC	54.967	ATTTTCACTTCTGCTTCCAG	54.662	307	(ACCACA)3
905	gw1_4.1593.1_|_Aspergillus_niger_gw1_4.1593_(2031_nt)_Note(s):_Missing_3_prime_End._Missing_5_prime_End			GTGCTTAGAGAGCTGAGGAA	54.974	TTTGCCAAACTCACTAGGAT	54.959	321	(AGA)4
906	gw1_4.163.1_|_Aspergillus_niger_gw1_4.163_(2069_nt)_Note(s):_Transcript_contains_in-frame_stops._Missing_3_prime_End			TGACAAGCACGAAGTAAGTG	55.015	GAACTCATAGAGCCTGCATC	55.007	335	(GAC)4
912	gw1_4.93.1_|_Aspergillus_niger_gw1_4.93_(2562_nt)_Note(s):_Missing_3_prime_End._Missing_5_prime_End			GCCGTCAGAACAAAAGATAC	54.946	AGTCCAAGCGTAATCAACAT	54.815	381	(GAAGGA)3
913	gw1_5.1.1_|_Aspergillus_niger_gw1_5.1_(11257_nt)_Note(s):_Transcript_contains_in-frame_stops._Missing_3_prime_End._Missing_5_prime_End			TGTCCCTAAGTCTCATGTCC	55.013	ATGACTTTGTCGGACTTCAT	54.577	214	(GCA)4
919	gw1_5.631.1_|_Aspergillus_niger_gw1_5.631_(648_nt)_Note(s):_Missing_3_prime_End			CTTCTGTCAGTCCTTTGGAG	54.979	TTGTACTTGATGGCCTTCTT	54.959	105	(AGC)4
922	gw1_5.734.1_|_Aspergillus_niger_gw1_5.734_(2903_nt)_Note(s):_Transcript_contains_in-frame_stops._Missing_3_prime_End._Missing_5_prime_End			CGGTGACCACTACTACCTGT	55.092	CTCTTGCGAGTTGTTCTCTC	55.313	142	(ACC)4
925	gw1_6.1113.1_|_Aspergillus_niger_gw1_6.1113_(216_nt)_Note(s):_Missing_3_prime_End._Missing_5_prime_End			CAAAATGGTCTTCAACTGGT	55.12	CTCCGCAGCACACATC	55.221	209	(GTG)4
926	gw1_7.142.1_|_Aspergillus_niger_gw1_7.142_(1587_nt)_Note(s):_Missing_3_prime_End._Missing_5_prime_End			CCTTTTGAATAGCAGTCAGG	55.135	ATGGTTCATCCGTCGTATAG	55.04	317	(CGTC)3
927	gw1_7.638.1_|_Aspergillus_niger_gw1_7.638_(1270_nt)_Note(s):_Transcript_contains_in-frame_stops._Missing_3_prime_End._Missing_5_prime_End			GAGAGGATACTACGCACGAC	54.961	AGGTCATAGGTTAGGTTCGC	55.921	322	(CCTC)3
929	gw1_8.798.1_|_Aspergillus_niger_gw1_8.798_(1314_nt)_Note(s):_Missing_3_prime_End			GAGTGCTTTTACGACCTACG	55.24	TTAGCCTCCTTCTCTTCCTC	55.413	267	(GAAGAG)3
932	gw1_8.917.1_|_Aspergillus_niger_gw1_8.917_(852_nt)_Note(s):_Missing_3_prime_End._Missing_5_prime_End			CAACCAACTCGACTTCCTC	55.708	TGAGTGTATTGATGAGCTGC	54.817	170	(TCCACC)3
933	gw1_8.917.1_|_Aspergillus_niger_gw1_8.917_(852_nt)_Note(s):_Missing_3_prime_End._Missing_5_prime_End			ATGATGAGAGGTGGAAAGTG	55.013	CCTCAACAACACAACCGTAT	55.966	155	(GTA)4
934	gw1_9.476.1_|_Aspergillus_niger_gw1_9.476_(3366_nt)_Note(s):_Missing_3_prime_End._Missing_5_prime_End			ACTTGTCGAGATGATGTTCC	55	GCTGATTGAGGAGTAGGTTG	54.937	345	(TCCT)3
935	gw1_9.681.1_|_Aspergillus_niger_gw1_9.681_(1323_nt)_Note(s):_Missing_3_prime_End._Missing_5_prime_End			AACAAGAGCTCCATATTTGC	54.628	AACTCGTCGCCCTCTG	55.532	171	(AAG)4

## Sheet: A. terreus
Sequence_ID	Contig		SSR location	Foward	TM Foward	Reverse	TM Reverse	Product Size
1	ATET_00019_|_Aspergillus_terreus_glucosamine-6-phosphate_deaminase_(1026_nt)			GATGTGGACAAGACGATCA	55.156	GTTCAGTTCGGTGTTGATG	54.79	384	(GCA)4
3	ATET_00030_|_Aspergillus_terreus_conserved_hypothetical_protein_(1020_nt)			GGTCAGAAAGGAAAGGTCA	55.139	CAGCGTGTCATCCTCATAC	54.921	174	(GGGCGA)3
4	ATET_00030_|_Aspergillus_terreus_conserved_hypothetical_protein_(1020_nt)			GATCAACATCTTATACCGGG	54.519	CCGTCTTGTCCTCCTTCT	55.148	161	(GGC)4
5	ATET_00040_|_Aspergillus_terreus_hypothetical_protein_similar_to_valosin-containing_protein_(4938_nt)			CGCGTCAAACGTTCAAT	56.614	GTCTTCGTTGTACAAGGGTC	54.668	203	(GAC)4
7	ATET_00049_|_Aspergillus_terreus_predicted_protein_(822_nt)			CACATCCTCATCGAGCC	55.76	CAAAGGTCTCCTGGTCCT	54.966	259	(CGC)4
8	ATET_00050_|_Aspergillus_terreus_predicted_protein_(720_nt)			GGACTACACCATCGAGATCA	55.953	GTAGAAGCCTCGGTGGAC	55.636	153	(CCA)4
14	ATET_00086_|_Aspergillus_terreus_conserved_hypothetical_protein_(1536_nt)			AAGGCAAGAAGAAGAAGGAC	55.321	GAGGAGAAGTGCTGTTTGG	55.883	191	(AAG)4
16	ATET_00117_|_Aspergillus_terreus_conserved_hypothetical_protein_(3783_nt)			GGTTACATGTACCTTTCCCA	54.923	CTCGATCTGAAAAGTCGTTC	55.07	295	(GAA)4
17	ATET_00145_|_Aspergillus_terreus_hypothetical_protein_similar_to_polyketide_synthase_(6246_nt)			TCACCTCTCTACTCCAGCAT	54.913	ATCAGGATGTCTCTCACGAC	54.978	247	(ATG)4
24	ATET_00229_|_Aspergillus_terreus_conserved_hypothetical_protein_(3930_nt)			TATTACGAAATACCGTGGCT	54.986	CAGAAGATCAGAATCCTTGC	54.983	265	(TCATC)3
25	ATET_00253_|_Aspergillus_terreus_predicted_protein_(651_nt)			ACCCTCTCCAAACAAAAACT	55.366	AAGCCCTCTTTCTCTTTGTC	55.321	188	(CGAGTC)3
30	ATET_00326_|_Aspergillus_terreus_predicted_protein_(1275_nt)			CTGTCACGGTCAAAAACTG	55.084	CTGGGACAGGTGAAAAGTC	55.532	324	(GCCG)3
32	ATET_00376_|_Aspergillus_terreus_predicted_protein_(972_nt)			TACTACAATGGCCCTACCAC	55.123	ACCAGTGGTGGAAGAAGTG	55.94	322	(AGA)4
37	ATET_00419_|_Aspergillus_terreus_conserved_hypothetical_protein_(1047_nt)			ACGTACTTCTCTGACCTGGA	54.828	CTTGAAGCTGCAGTACACC	54.435	186	(ACCC)3
40	ATET_00437_|_Aspergillus_terreus_conserved_hypothetical_protein_(1608_nt)			GTCTTCCGTGGTAGTGATGT	54.952	GTTACGGGAGGCTTAGATTC	55.564	346	(CCA)4
41	ATET_00445_|_Aspergillus_terreus_conserved_hypothetical_protein_(4272_nt)			AAACACCCTACCTGAAAGTG	54.284	GCATTTTTCATCTTCTCGAC	54.991	271	(CAC)4
42	ATET_00445_|_Aspergillus_terreus_conserved_hypothetical_protein_(4272_nt)			CGAATTTTCGTATGAGATGC	55.912	ACTCAAACTCAAACTCACCG	55.362	322	(GGT)4
43	ATET_00463_|_Aspergillus_terreus_hypothetical_protein_similar_to_possible_ribonuclease_III_(1191_nt)			TTTACCTTCCCTCACGATTA	54.909	GACAACTCTTTGGAATTGGA	55.167	308	(CGCT)3
44	ATET_00465_|_Aspergillus_terreus_conserved_hypothetical_protein_(1596_nt)			TACTACGGCAACAAGGTTTT	55.095	GTGACGCTGTCCTGTGAG	56.062	252	(CCT)4
45	ATET_00474_|_Aspergillus_terreus_nitrate_reductase_(2610_nt)			ATCACCATCACAAAAGAAGG	55.033	GAAGTCCTCAGAGACATCCA	55.135	166	(TGGA)3
46	ATET_00476_|_Aspergillus_terreus_nitrate_transporter_(1527_nt)			TCTCTCACCAGAGATCAACC	55.135	GAGGAGAAGTCCAATGAACA	55.152	301	(TCT)4
47	ATET_00491_|_Aspergillus_terreus_cullin-1_(2295_nt)			GGTACACGTCAGTTCGGTAT	55.011	TCTGGAAATTGGTATCAACC	54.967	209	(CGA)4
48	ATET_00508_|_Aspergillus_terreus_predicted_protein_(1002_nt)			CGACACCGTCACAGACTAC	54.901	AATTGGTGAGTTCCTCCTG	55.001	285	(ACG)4
49	ATET_00516_|_Aspergillus_terreus_conserved_hypothetical_protein_(2292_nt)			GCTGGTCATGGAGCATATC	56.511	TCTTCCTGAAACAAATCCC	55.069	125	(GGC)5
51	ATET_00547_|_Aspergillus_terreus_conserved_hypothetical_protein_(2628_nt)			CCACAGCCTCAAACTACTTC	55.024	CGTTTTGATCGTGACATTT	54.48	394	(TCCTGC)3
55	ATET_00614_|_Aspergillus_terreus_conserved_hypothetical_protein_(1524_nt)			AGATTGCTACGCTCAAGAAG	55.03	CATGATCTCGTCGGTGTAG	54.936	374	(AAG)4
62	ATET_00717_|_Aspergillus_terreus_conserved_hypothetical_protein_(1092_nt)			GACATCTTCGGGCTCTG	54.92	AGCTGCACATAATCCAAAAT	54.919	324	(CCG)4
66	ATET_00794_|_Aspergillus_terreus_catalase_A_(2199_nt)			AAAAGGAGCACATCAAGAAG	54.662	GTAGATAGCGGAGCGTTTC	55.217	359	(AAC)4
69	ATET_00825_|_Aspergillus_terreus_heat_shock_protein_HSP98_(2790_nt)			TCCGTGAAAAGTACGAGAGT	55.024	CAATCGAGTCACAGGGATAC	55.5	317	(GCT)4
72	ATET_00861_|_Aspergillus_terreus_conserved_hypothetical_protein_(1980_nt)			CCTTACAAGAACGAGGATCA	55.383	CAGAAGAAGCTCTGGATGAA	55.682	176	(CATT)3
74	ATET_00871_|_Aspergillus_terreus_hypothetical_protein_similar_to_potential_tRNA_dihydrouridine_synthase_(2160_nt)			CAAGAAGAAGAAGCCAAAGA	54.971	GTCAAGCCAAGACGAGTATG	55.922	310	(AAG)4
75	ATET_00878_|_Aspergillus_terreus_predicted_protein_(552_nt)			GGCGACACTCAAACAAAG	55.147	ATAGCACTTGAGTGGCAAAT	54.982	391	(TCC)4
81	ATET_00982_|_Aspergillus_terreus_predicted_protein_(3402_nt)_Note(s):_At_least_one_base_has_a_quality_score_<_10			AGATTCTAATCGAGGGGAAC	54.887	ATCGGATTATGGCTAAGACC	55.766	349	(GCGA)3
87	ATET_01037_|_Aspergillus_terreus_predicted_protein_(858_nt)			AGGCCACCTTCTTTACTCTT	54.802	GAGCACGACCTTTGTGTT	54.468	327	(AGC)5
89	ATET_01093_|_Aspergillus_terreus_predicted_protein_(2088_nt)			ACATCTCTCACACTCCCTTG	55.084	AGTCACCTTCTGGTCAAAGA	54.789	230	(ACCG)3
91	ATET_01119_|_Aspergillus_terreus_conserved_hypothetical_protein_(933_nt)			CTCTATCCATCGTCGTCGT	56.149	GTCTTCGAGGATGTGGTTT	54.987	155	(CCA)4
94	ATET_01153_|_Aspergillus_terreus_conserved_hypothetical_protein_(1242_nt)			GATGAAGACGAAACGATACC	54.691	GAAGAACACGCGATTTAGAC	55.111	345	(AGA)4-(GCGCCG)3
96	ATET_01172_|_Aspergillus_terreus_maintenance_of_ploidy_protein_mob1_(843_nt)			GAGCAGTTACCAGCTGAGAC	55.165	TTTGGTTGTAGAAATCCACC	55.052	134	(TCAGCA)3
101	ATET_01239_|_Aspergillus_terreus_predicted_protein_(3117_nt)			CCCTAGAGTTCGTTCACTTG	55.037	CCCAACAAAGATTTCTAACG	54.991	197	(AATC)3
103	ATET_01261_|_Aspergillus_terreus_conserved_hypothetical_protein_(1422_nt)			ATCTGGTGGTGTATCTACCG	54.937	TTACGTCTAGGGTTTAGCCA	55.184	392	(TTCG)3
105	ATET_01270_|_Aspergillus_terreus_phenylalanyl-tRNA_synthetase,_mitochondrial_precursor_(969_nt)			GTCCGAGTTGATCAGCAG	55.033	ATCAAGATCTTCACCGAGG	55.088	169	(CGG)6
106	ATET_01306_|_Aspergillus_terreus_conserved_hypothetical_protein_(5262_nt)			GAACGGAGCAACACAAAC	54.949	AGTGGTTCCCGTATTATCCT	55.128	232	(CCGT)3
107	ATET_01361_|_Aspergillus_terreus_predicted_protein_(888_nt)			AGAACAGAATCCTGCTCAAA	55.07	CAATATCTTCGGATTCTTCG	54.988	181	(ATCC)3
110	ATET_01384_|_Aspergillus_terreus_conserved_hypothetical_protein_(2655_nt)			GTACTGCCTTAAGTGGCTTG	55.24	TTCCTTGCGTCGTCTATACT	55.159	394	(TCCA)3
111	ATET_01390_|_Aspergillus_terreus_conserved_hypothetical_protein_(1080_nt)			CATTCCTGCTCTTCCTCAT	55.264	GATCTGGAGACCAGTCAGTT	54.032	142	(CCTAGT)3
112	ATET_01392_|_Aspergillus_terreus_predicted_protein_(1935_nt)			GATTACTCGCCTGCCTACTA	54.841	AGGACCCTGGTTGGG	54.616	222	(GCT)7
113	ATET_01416_|_Aspergillus_terreus_predicted_protein_(1413_nt)			ATATTACAGAGGAAACGGCA	54.932	GGTTCTTCACTACGTTGACC	54.668	394	(GCTT)3
116	ATET_01463_|_Aspergillus_terreus_conserved_hypothetical_protein_(645_nt)			ATCGTCATTCGGTCCTG	55.072	CTTGATACCGTTTTGCGTA	54.908	141	(CTCC)3
122	ATET_01549_|_Aspergillus_terreus_conserved_hypothetical_protein_(1572_nt)			CCCAGTACTTCCACACTAGC	54.891	CCAAGATTAACCTCGTCCT	54.258	344	(CAA)4
123	ATET_01580_|_Aspergillus_terreus_conserved_hypothetical_protein_(2847_nt)			GAGTCGATCTGTGTACCGAC	55.571	ACTCTCCCACTTCTCATTCA	54.696	244	(GAA)4
126	ATET_01655_|_Aspergillus_terreus_predicted_protein_(624_nt)			TCCATCCCAAAGACAATG	55.079	TGTGTTGGTGGTAGAAGTGA	54.914	130	(CTCC)3
127	ATET_01674_|_Aspergillus_terreus_conserved_hypothetical_protein_(8478_nt)_Note(s):_At_least_one_base_has_a_quality_score_<_10			GCGAAACCGAGATATACAAG	55.092	CTTCAACGACAGGATGTTCT	55.276	306	(GATG)3
128	ATET_01676_|_Aspergillus_terreus_conserved_hypothetical_protein_(978_nt)			ACGATATCGACCTCTTCAAC	54.254	TGAACTTATCCTTGTCTGGC	55.372	126	(GGC)4
132	ATET_01696_|_Aspergillus_terreus_T-complex_protein_1_subunit_delta_(1461_nt)			GTTGAGATCCTCCACAACAT	54.821	ATCTGACGGTAGTCGTTGAC	55.127	389	(GCC)5
133	ATET_01704_|_Aspergillus_terreus_conserved_hypothetical_protein_(1176_nt)			GTATGTCGACTGGGTCGTT	55.873	AATCAATCCACCACGTCTC	55.753	215	(GGGC)3
140	ATET_01738_|_Aspergillus_terreus_conserved_hypothetical_protein_(1794_nt)			GACACTCTGAAGAAAGTCCG	54.965	AATATCGTACTTCGGGGTCT	55.285	354	(GCC)4
143	ATET_01774_|_Aspergillus_terreus_hypothetical_protein_similar_to_molybdopterin_synthase_small_subunit_CnxG_(4890_nt)_Note(s):_At_least_one_base_has_a_quality_score_<_10			CGTTGCTTCTTCCTTCTCTA	55.007	TATCGTCATGTTCAATAGCG	54.832	320	(TTTG)3
145	ATET_01810_|_Aspergillus_terreus_predicted_protein_(2589_nt)_Note(s):_At_least_one_base_has_a_quality_score_<_10			AGGCGTACCAACAGCAG	55.678	GTGTGTGATGGAGGTTTGT	53.903	200	(GCA)5
146	ATET_01810_|_Aspergillus_terreus_predicted_protein_(2589_nt)_Note(s):_At_least_one_base_has_a_quality_score_<_10			GCAATATCAACAGGCACAC	54.931	CAGTCTTCTTGGGTTTCTTC	54.019	357	(GCGCAG)3
147	ATET_01810_|_Aspergillus_terreus_predicted_protein_(2589_nt)_Note(s):_At_least_one_base_has_a_quality_score_<_10			ACGAAAGTCGGAGATTGAT	54.648	GTTTGACTGGAACAACGGT	55.919	202	(AGC)4
149	ATET_01816_|_Aspergillus_terreus_conserved_hypothetical_protein_(2208_nt)			GCAACTACAGGACGAAAAAC	55.03	GAGTTGTGTGTTCAACCGTC	56.482	218	(CCTCC)3
150	ATET_01816_|_Aspergillus_terreus_conserved_hypothetical_protein_(2208_nt)			GATGCTGTTGATGAAGTCCT	55.176	ACATGATGTCTCTTTCCCAC	54.821	348	(CGC)5
151	ATET_01820_|_Aspergillus_terreus_DNA-directed_RNA_polymerase_II_138_kDa_polypeptide_(3771_nt)			GTCTGCGAAACCTCACTTAC	55.011	ACGTACCACCAGAATCGTAG	55.192	309	(CCGT)3
153	ATET_01828_|_Aspergillus_terreus_conserved_hypothetical_protein_(1671_nt)			TCCGATGACATTCCTATACC	54.918	AATGAAAACATCTGGATTGG	54.967	288	(TCCC)3
154	ATET_01845_|_Aspergillus_terreus_conserved_hypothetical_protein_(2103_nt)			ATACGCCTTGTCGCCT	54.999	GTATTTGCGAGAGTAGGGAG	54.221	110	(CCG)4
156	ATET_01894_|_Aspergillus_terreus_hypothetical_protein_similar_to_ketoacyl_synthase_(6948_nt)			ACCATGGTAAACACAAGGAG	54.987	CTCGAAATCTCATCGTTCTC	54.983	351	(AC)6
157	ATET_01894_|_Aspergillus_terreus_hypothetical_protein_similar_to_ketoacyl_synthase_(6948_nt)			GAGAACGATGAGATTTCGAG	54.983	CTCTTGACAGTGTGTCCCTT	55.175	377	(TGG)4
159	ATET_01941_|_Aspergillus_terreus_conserved_hypothetical_protein_(2256_nt)			CCCTACTCGAGACCCTCTAC	55.487	ACCGTATCCGAGGGAG	53.996	325	(ACC)4
160	ATET_01941_|_Aspergillus_terreus_conserved_hypothetical_protein_(2256_nt)			ACCAGTCCGAGACCACTT	55.358	TCCATCAACTCCACTCCTAC	55.013	307	(CCGCTC)3
161	ATET_01964_|_Aspergillus_terreus_predicted_protein_(444_nt)			CGATCTAGAAAGTGGACCAG	54.95	AATTCCCAGATATTGATCCC	55.343	168	(GTG)4
163	ATET_01973_|_Aspergillus_terreus_hypothetical_protein_similar_to_translation_initiation_factor_eif-2b_delta_subunit_(1671_nt)			CCGTCTTTGGTCATCTGTAT	55.07	AGCTGTCAATAAACTCGCTC	54.852	375	(AGA)4
164	ATET_01976_|_Aspergillus_terreus_nuclear_protein_SNF4_(1320_nt)			CCAACTTGACGAGGCAG	56.141	AGGTCGATGACTTGGAATC	54.896	114	(GGC)4
166	ATET_01995_|_Aspergillus_terreus_hypothetical_protein_similar_to_microfibril-associated_protein_(1476_nt)			GTTACCGTCGCAGCAC	54.217	TAATGAACGTACCTCCTCGT	54.829	206	(GGA)4
167	ATET_02004_|_Aspergillus_terreus_predicted_protein_(2748_nt)			TTCTTCTCTTCACTTCAGGC	54.765	CGAGTAACTGGAGGAAAGTG	55.037	258	(CCGT)3
168	ATET_02007_|_Aspergillus_terreus_conserved_hypothetical_protein_(1836_nt)			TAGACTTGCGATTGAGGATT	55.04	GTCACACGACTCCATGAAC	54.547	230	(CGACTC)3
171	ATET_02026_|_Aspergillus_terreus_predicted_protein_(687_nt)			GCCTCACAGGAAGACTTCTA	54.63	ATCTGCAGGAGATGGAACTT	56.334	158	(CCG)4
172	ATET_02043_|_Aspergillus_terreus_conserved_hypothetical_protein_(540_nt)			ATGCCGACCCTTCCC	57.68	TCGTAGTCAGAGTACCCACC	55.14	176	(TCCC)3
176	ATET_02092_|_Aspergillus_terreus_conserved_hypothetical_protein_(4035_nt)			GTATCGGTATTTTACGCTGG	54.986	CGAGTCCCAGTTTCTTACAG	55.037	386	(AAAG)3
179	ATET_02141_|_Aspergillus_terreus_conserved_hypothetical_protein_(2481_nt)			AGTGGTACAAGAAGAAGGGG	55.821	CGGTCATCTGCATATACTCC	55.625	235	(CGG)4
183	ATET_02204_|_Aspergillus_terreus_hypothetical_protein_similar_to_tif33_(2595_nt)			ATGAGCAGGAACTCTACAGC	54.654	GTTCATCCAAACGCTTATTC	54.884	106	(GAG)4
184	ATET_022			GGCGGATACTTTGTTACATC	54.756	CAGAATCCCCTGGTACTTG	55.499	264	(CGG)4
185	ATET_02246_|_Aspergillus_terreus_cystathionine_beta-lyase_(1299_nt)			CGTCTCCTCAAGTACCTGTC	54.828	GTTGATGGGGAAGTAAAGC	54.679	248	(CGC)4
187	ATET_02291_|_Aspergillus_terreus_conserved_hypothetical_protein_(1554_nt)			TACCCCTCAAAGAACACACT	54.683	CATGTTGATCTGGATGTACG	54.792	194	(CCG)4
191	ATET_02303_|_Aspergillus_terreus_predicted_protein_(816_nt)			ATCCACGAGTTAGAAGGACA	54.765	AGTTGTGTTGGTGAGAGGG	55.94	179	(CCG)4
193	ATET_02335_|_Aspergillus_terreus_importin_alpha_subunit_(1659_nt)			ATCGTCGCACTCAATACAA	55.125	GGGTCTGAATACCTCTCCTC	55.192	135	(CGT)4
195	ATET_02369_|_Aspergillus_terreus_predicted_protein_(690_nt)			GTCGAACAAGACGCCAT	55.347	ACCGTACCCTCGCAAC	55.183	138	(CGC)4
198	ATET_02437_|_Aspergillus_terreus_predicted_protein_(1047_nt)			GGATCTTTCCGTCTACCTCT	54.949	AGTGAGTCGTCTTTGTGCTC	55.518	384	(ACG)4
199	ATET_02443_|_Aspergillus_terreus_predicted_protein_(1053_nt)			GACATCTACATGATGGACCC	55.048	TTTGCTCGTCGTAGACTTG	55.089	339	(GAT)4
200	ATET_02459_|_Aspergillus_terreus_conserved_hypothetical_protein_(804_nt)			AACACCAGCTCAGTATCCAG	55.313	ATCATGCTCCAGTTCTCACT	54.721	160	(GCC)4
203	ATET_02530_|_Aspergillus_terreus_predicted_protein_(429_nt)			AGTTGTTCTCCTTGCCATC	55.164	ATATGGTCCGTCATTGAAAG	55.004	206	(ACC)4
205	ATET_02572_|_Aspergillus_terreus_uroporphyrinogen_decarboxylase_(1188_nt)			AAGAAGCTGAAGGAGATGG	54.526	CTTACCCTTCTTGAAACCCT	55.062	261	(GGCG)3
206	ATET_02574_|_Aspergillus_terreus_mitochondrial_protein_import_protein_MAS5_(1242_nt)			TGGTCAAGGATACCAAGTTC	55.033	TATCCTCGAGGTTGACCTTA	54.886	387	(CGG)5
210	ATET_02620_|_Aspergillus_terreus_conserved_hypothetical_protein_(1998_nt)			GAATTATGGCTGCAGAAGAC	55.027	CAAACGACAGCGTGTAGAG	55.482	338	(CGGC)3
211	ATET_02641_|_Aspergillus_terreus_conserved_hypothetical_protein_(2106_nt)			CTGGGCTGACCTCCTCT	56.122	CATGCTGGAGATCAACACTA	54.651	196	(CCG)4
213	ATET_02664_|_Aspergillus_terreus_predicted_protein_(2172_nt)			CCTCGTCAGAGGCTGTC	54.996	AGCATCAGCCGTGGTAG	55.588	138	(CAA)4
215	ATET_02743_|_Aspergillus_terreus_predicted_protein_(1455_nt)			TGACGCAGTGTACAAGACAT	55.122	GATGTGAGCGGTAACGAG	55.094	384	(CCAT)3
216	ATET_02747_|_Aspergillus_terreus_xanthine_phosphoribosyltransferase_1_(615_nt)			ACGTTACCTACAACCAGGTG	55.109	GACGATGAGAATGTTCTTGC	55.797	308	(CGG)4
218	ATET_02791_|_Aspergillus_terreus_predicted_protein_(846_nt)			CGAGTCTTACAGTCACCCAT	55.14	TTCCAATCTCTCGGAGC	54.507	197	(CCA)4
221	ATET_02868_|_Aspergillus_terreus_predicted_protein_(309_nt)			GTCTTCAAGCCATCCATCT	55.075	TATACATTCTTGCACTTGCG	55.086	240	(TCTG)4
226	ATET_02933_|_Aspergillus_terreus_conserved_hypothetical_protein_(2190_nt)			ACAGAGAGATGGTGGATTTG	55.013	GCAGGATCTTGTAGACCGTA	55.408	154	(AAG)5
227	ATET_02951_|_Aspergillus_terreus_hypothetical_protein_similar_to_metacaspase_(1302_nt)			TACCAGCAGCACAACTCTTA	54.677	GGTGAGAAGGACCATGTCT	54.78	104	(CGG)4
230	ATET_02964_|_Aspergillus_terreus_predicted_protein_(546_nt)			ACAACCAGTATGACCAGAGC	55.127	ATCATGCCGTTGTTATTCAC	55.956	116	(CAG)4
233	ATET_03021_|_Aspergillus_terreus_predicted_protein_(4659_nt)			TGAATCTGCAGAAGTTGATG	54.792	ATTTGGTCATCCGTGAAGT	55.302	286	(CAG)6
234	ATET_0303			AGAGTCCGACCCTAATGTCT	55.311	ATGAAGATCAGCACCAGC	54.456	111	(GGA)4
237	ATET_03040_|_Aspergillus_terreus_hypothetical_protein_similar_to_NTFP1_(2139_nt)			TCTTCCTCATCTCTTCTTCG	54.689	AATTTCGATAGCCTTGTTGA	55.058	318	(CTA)4
238	ATET_03043_|_Aspergillus_terreus_predicted_protein_(810_nt)			ATGGAAACATTCAATAACCG	55.023	GTTTGATTGTGCGTATTGC	55.129	183	(TCA)4
239	ATET_03052_|_Aspergillus_terreus_predicted_protein_(786_nt)			CCTCACATCTTGGCTCTTAC	54.937	GATACTGCTTGGCGTATTTC	55.08	117	(CTG)4
240	ATET_03057_|_Aspergillus_terreus_predicted_protein_(2076_nt)			GAATCCCTCCAGAAAGAATG	56.214	ACACATGGAACACATGCAC	56.011	173	(CCA)4
241	ATET_03061_|_Aspergillus_terreus_predicted_protein_(1884_nt)			TGGATGGTGTTTTAGGTCTC	55.033	TCAGGAGTCAATAGCTTGGT	54.937	134	(TGCTGG)3
242	ATET_03081_|_Aspergillus_terreus_conserved_hypothetical_protein_(3717_nt)			GATCACACCAGAGGTCCTAA	55.013	AGTACGCTCTTCCTCCTCTT	54.94	264	(AGGCCG)3
248	ATET_03168_|_Aspergillus_terreus_conserved_hypothetical_protein_(615_nt)			AGAACCTGAACGGACTACAA	54.854	GGTTATGTAGGCGAGACTGA	55.408	176	(AAC)4
249	ATET_03181_|_Aspergillus_terreus_thioredoxin_reductase_(1056_nt)_Note(s):_At_least_one_base_has_a_quality_score_<_10			ACCTCTCCCAGAGACCTTT	55.252	CTGCCAGTACTTCTCCTCAC	55.003	146	(CAC)4
252	ATET_03208_|_Aspergillus_terreus_predicted_protein_(1161_nt)			CTGCTTGTCGCTACTCTTCT	55.097	TCTGGCTCGAGTTCATGT	55.033	146	(GTC)4
255	ATET_03246_|_Aspergillus_terreus_predicted_protein_(1242_nt)			TGCTAAAGAACGGAAGAAAG	55.026	CTGGGAGATGAGGTTATTGA	55.13	380	(GCTT)3
257	ATET_03278_|_Aspergillus_terreus_1,3-beta-glucan_synthase_component_GLS2_(5700_nt)			GATTCCTCTGGTCATTGGTA	54.946	ATGAAGAACATGAGACCCAG	55.013	372	(CTT)4
258	ATET_03282_|_Aspergillus_terreus_hypothetical_protein_similar_to_class_I_alpha-mannosidase_1A_(2547_nt)			CTTTTGGCTCTGCTACAGTT	54.95	ACTCGTCCTCTTTTGACTGA	54.965	358	(TCTTCC)3
259	ATET_03285_|_Aspergillus_terreus_conserved_hypothetical_protein_(1593_nt)			GAGCTCTCCGAATTTGAATC	56.525	GCAAACTTCTTGATGTCCTC	54.886	250	(GGC)5
260	ATET_03285_|_Aspergillus_terreus_conserved_hypothetical_protein_(1593_nt)			TACACAGCCAGCTATGACAG	54.963	CGACTTATGCGACAGCTTA	55.227	235	(GAC)5
261	ATET_03286_|_Aspergillus_terreus_conserved_hypothetical_protein_(1311_nt)_Note(s):_At_least_one_base_has_a_quality_score_<_10			CGTGCTGAAGGATATGAAG	54.301	ATATCGGTAGGGCTGACAC	54.995	114	(TGCGGC)3
262	ATET_03396_|_Aspergillus_terreus_predicted_protein_(1233_nt)			TTTCTGTCGGAGCTGGT	55.019	GCTCTTTTCTATGACGGTTG	55.123	317	(GTCT)3
264	ATET_03413_|_Aspergillus_terreus_conserved_hypothetical_protein_(1002_nt)			CTTTCTCCCAACCTCCTATC	55.379	TGTAACCGACGCATACAAT	55.006	333	(CAA)4
276	ATET_03636_|_Aspergillus_terreus_conserved_hypothetical_protein_(696_nt)			TATTGTCTGGACGTCCCTC	55.939	GTTACGAACGACTGTCTGCT	55.557	120	(CCTC)3
277	ATET_03641_|_Aspergillus_terreus_conserved_hypothetical_protein_(1977_nt)			TTATCTAGGGACCGTCATTG	55.181	ATGGCCCATGTACATTCTAA	55.462	295	(TCA)4
282	ATET_03695_|_Aspergillus_terreus_conserved_hypothetical_protein_(1491_nt)			CACCAACAACAACTACACCA	55.328	AACCTCGTAGGCTGCTG	54.79	339	(CGC)4
284	ATET_03736_|_Aspergillus_terreus_conserved_hypothetical_protein_(3042_nt)			CCTGAAAATTACACTCCTGC	54.959	GTATGGTAGAGAGGGGGTTC	55.077	272	(GTG)4
285	ATET_03738_|_Aspergillus_terreus_predicted_protein_(1569_nt)_Note(s):_At_least_one_base_has_a_quality_score_<_10			AACAGCCCTCATACCAGAT	54.511	GAGTCCCTCTTCTCGATCC	56.233	398	(CGCGTC)3-(GAC)4
287	ATET_03777_|_Aspergillus_terreus_predicted_protein_(1254_nt)			TCGGTATCTACAAATGGGAC	55.004	CTTCAGGGCTTTCTTATCG	55.205	210	(TCCTCG)4
291	ATET_03840_|_Aspergillus_terreus_conserved_hypothetical_protein_(2253_nt)			TAACAGGCCAAGAAGAAGAA	55.263	GTGGGGGTAGAGAAGGAG	54.435	322	(AAG)4
292	ATET_03858_|_Aspergillus_terreus_conserved_hypothetical_protein_(4971_nt)			GGTCTGAAAGAAACGACAAG	54.987	AAAGAGCTCCCTTCAACTTT	54.926	254	(GCAA)3
293	ATET_03858_|_Aspergillus_terreus_conserved_hypothetical_protein_(4971_nt)			TTGTCTTGGAGAAAGCAAAT	55.088	CTAGGGAAGAAGGTGATCCT	54.961	324	(TGA)4
294	ATET_03874_|_Aspergillus_terreus_conserved_hypothetical_protein_(1482_nt)			GCTACGTGCTCTCTTACGAC	55.383	TCTTCGTCGATATTTCCAAT	54.812	184	(GAG)4-(GAG)4
307	ATET_04011_|_Aspergillus_terreus_conserved_hypothetical_protein_(1083_nt)			CGAGAGGATACAGAGACTGC	55.09	AATTGCATAACGCTCAATTT	55.097	234	(CG)6
308	ATET_04044_|_Aspergillus_terreus_protein_LRP16_(1035_nt)			GGGTGATTCACACCGTC	55.252	CCTTCTCAAGGGTGACAATA	55.216	255	(CGG)4
309	ATET_04058_|_Aspergillus_terreus_conserved_hypothetical_protein_(912_nt)			GTTCGTCGTCTTCGTTTATC	54.946	ATTCTTGAAGATCCCTCCC	55.528	261	(GCG)4
310	ATET_04072_|_Aspergillus_terreus_conserved_hypothetical_protein_(915_nt)			AGCTCCTGGTCTTCATAACA	54.937	TACATCTCGCAGCAATTATC	54.025	400	(CGGACA)3
311	ATET_04076_|_Aspergillus_terreus_hypothetical_protein_similar_to_FKSG32_(1842_nt)			ACTATTGAGGAGGAGCTGTG	54.495	GCCAGCCTTCTCTGTACTTA	54.865	386	(GGAC)3
315	ATET_04134_|_Aspergillus_terreus_predicted_protein_(1425_nt)			AAGAACAGGATGGTGCAG	54.383	ACTTCGAACATCTCCTCGTA	54.937	234	(TGCAG)3
316	ATET_04146_|_Aspergillus_terreus_conserved_hypothetical_protein_(4248_nt)			AATCCCAATTCCTCACAAC	54.746	GTGGACTCGTTATCATCGTC	55.489	157	(CGC)6
321	ATET_04272_|_Aspergillus_terreus_conserved_hypothetical_protein_(2625_nt)			GACTAAAGCAGGAAATGTGG	54.959	ATAAACGGATTTCAGGGAGT	55.252	203	(GCCA)3
322	ATET_04281_|_Aspergillus_terreus_predicted_protein_(1185_nt)			GACAAGAAGTCCAAACCAAA	55.252	GTACAACTGCAGGATCGC	55.08	336	(CGCC)3-(CCGC)3
323	ATET_04291_|_Aspergillus_terreus_conserved_hypothetical_protein_(1701_nt)			ATCTGGAGGAGATCGAGAAG	55.969	CTTGAACTTGGACAGGATGT	55.103	194	(GAA)4
324	ATET_04294_|_Aspergillus_terreus_conserved_hypothetical_protein_(1314_nt)			CTACCTCGACGTGGTGTACT	55.264	GAAGTCGCCCATGCTAC	54.972	358	(CGCT)3
326	ATET_04315_|_Aspergillus_terreus_conserved_hypothetical_protein_(2379_nt)			CTGTCGCAGCCGTTT	54.905	GACCAAGATTCATCAGCACT	55.176	106	(CCA)4
327	ATET_04328_|_Aspergillus_terreus_conserved_hypothetical_protein_(3624_nt)			GGTTCTCAGCAGTCTTTCAG	55.14	TACGAGAGGGCTCATTTTAG	54.818	312	(CCAG)3
328	ATET_04330_|_Aspergillus_terreus_conserved_hypothetical_protein_(1509_nt)			CCAACAAAGAAGAAGACCAG	55	CCTCAGACGAGATTCTATCG	55.033	379	(GAA)4
332	ATET_04381_|_Aspergillus_terreus_predicted_protein_(4590_nt)			GATAGTGCAGATTCTCCTGG	54.848	CTTGCAGCTCCTGTAAGTCT	54.928	179	(CGG)5
333	ATET_04385_|_Aspergillus_terreus_conserved_hypothetical_protein_(1296_nt)			ATCGATGAGATCGTCTGTCT	54.626	CCTTCTCATCCTGACTGTTC	54.696	142	(CGAG)3
335	ATET_04402_|_Aspergillus_terreus_aspartate_aminotransferase_(1350_nt)_Note(s):_At_least_one_base_has_a_quality_score_<_10			ATGACAGCCTCAACTTCCT	54.708	AATACCCCATGATGTGAGAG	54.81	103	(TCC)4
337	ATET_04409_|_Aspergillus_terreus_glucose-6-phosphate_isomerase_(1662_nt)			ACCATCATCAACATCGGTAT	55.105	AAGTCACTGTACCACACGCT	55.776	395	(GTGG)3
338	ATET_04424_|_Aspergillus_terreus_predicted_protein_(1728_nt)			GGATGATAATAGGCACCAAA	55.102	GCGATCAAAATAGAGAGGTG	55.04	254	(AAG)4
339	ATET_04430_|_Aspergillus_terreus_conserved_hypothetical_protein_(990_nt)			ACTACACCATCCATCAGTCC	54.681	GTGAAGGTGATGTTTGCAG	54.976	323	(TCGCCC)3
340	ATET_04431_|_Aspergillus_terreus_conserved_hypothetical_protein_(1362_nt)			GACGCAAGTCCATGAAAAT	56.088	GAGTAGTTGACTACGAGCCG	55.228	221	(CAC)4
341	ATET_04431_|_Aspergillus_terreus_conserved_hypothetical_protein_(1362_nt)			ACCAAACCAATGTGAACCT	55.214	GAGTAGTTGACTACGAGCCG	55.228	150	(CCG)4
346	ATET_04454_|_Aspergillus_terreus_predicted_protein_(2226_nt)			ATTCGGCTACACTGAGGATA	54.909	ACTATCTTCTCCGCCATCTC	55.982	399	(GAC)4
349	ATET_04459_|_Aspergillus_terreus_predicted_protein_(1272_nt)			CCACCTGCAACAACTTCTAC	55.834	GGTAGTACGTGGCGATGA	55.421	147	(CGA)4
350	ATET_04471_|_Aspergillus_terreus_conserved_hypothetical_protein_(1239_nt)			ATTATCGGGATGATAGGGAT	54.904	ATCCGCTCATCTAGGCTATC	56.087	348	(CGGGAT)3
352	ATET_04483_|_Aspergillus_terreus_conserved_hypothetical_protein_(531_nt)			ATGATGTTCACCAAGGC	52.083	CTCATGTCCCAGTAGATGGT	54.875	169	(CTG)4
355	ATET_04561_|_Aspergillus_terreus_conserved_hypothetical_protein_(1245_nt)			AACACGCTCGACTGCTC	55.82	ACGACGGTAAACTCGTACAC	55.264	204	(CTCC)3
356	ATET_04575_|_Aspergillus_terreus_predicted_protein_(2112_nt)			TTAAGATCGAAGAAAAACGG	54.808	ACTTTCATATTGTGCCTTGG	55.252	200	(CAC)4
357	ATET_04585_|_Aspergillus_terreus_conserved_hypothetical_protein_(1194_nt)			ACACGAACTTCCTGGTCTC	55.058	TACTGCTGCTGCTACTGCT	55.013	291	(CCACGG)3
361	ATET_04634_|_Aspergillus_terreus_hypothetical_protein_similar_to_BCK1_(4176_nt)			GATTCAGTCGAGACCTTACG	54.937	GAAGCTGAGAGCTTGTCG	54.615	272	(TGGA)3
364	ATET_04662_|_Aspergillus_terreus_proteasome_subunit_alpha_type_6_(1881_nt)			CAGCTCGAAATTGAAGAAGT	54.829	GACAGAACATGCTTGAACAG	54.223	273	(GAAGAC)3
370	ATET_04731_|_Aspergillus_terreus_predicted_protein_(3033_nt)			ATTTACTCGGCAGTCAAGAT	54.037	AACGAGTAGATGGTGATCGT	54.615	301	(CCG)4
371	ATET_04733_|_Aspergillus_terreus_conserved_hypothetical_protein_(1986_nt)_Note(s):_At_least_one_base_has_a_quality_score_<_10			CCATCGAAAAAGAAACAATC	54.861	TCATCAAATTGCAAGCATAG	54.965	214	(GGAA)3
373	ATET_04742_|_Aspergillus_terreus_conserved_hypothetical_protein_(975_nt)			GACTCTCTCTCTCCTCCCTG	55.579	TCGAGACTGAGGATGTTAGG	55.376	214	(TCCC)3
374	ATET_04757_|_Aspergillus_terreus_predicted_protein_(918_nt)			ACCTTGTCGCTTACACATCT	54.877	TACCATATCCTCCTGATCCA	55.349	358	(CCT)4
375	ATET_04764_|_Aspergillus_terreus_conserved_hypothetical_protein_(1659_nt)			GGACCTTTACCAGACCTTCT	54.869	GAATTGAAGCGAACGATATG	55.912	170	(CCA)4
376	ATET_04770_|_Aspergillus_terreus_conserved_hypothetical_protein_(804_nt)			CGTCCTGACCAAAGAACTAC	54.854	AATACCACGACAGACTCGAC	55.127	209	(ATG)4
377	ATET_04777_|_Aspergillus_terreus_ATP_synthase_subunit_4,_mitochondrial_precursor_(735_nt)			AAGAAGAAGGCTCAGTCGAT	55.769	TGACATAGAGCTCATTGCTG	55.011	121	(CCG)4
378	ATET_04804_|_Aspergillus_terreus_predicted_protein_(1551_nt)			GTGGCTGTACGAGCAGTT	54.698	CAATCCCAATGGTAGTCG	54.672	365	(CGG)5
379	ATET_04832_|_Aspergillus_terreus_conserved_hypothetical_protein_(2061_nt)			CTCTACATCTTCTGCTTCCG	55.288	TACATGAAGTTGAGGTGCTG	54.745	224	(CCG)4
382	ATET_04902_|_Aspergillus_terreus_conserved_hypothetical_protein_(744_nt)			GACTGGAACTCCTTCTTCAA	54.417	CTCTTTAATCACCACCGAAG	54.971	282	(GCCTCG)3
384	ATET_04924_|_Aspergillus_terreus_hypothetical_protein_similar_to_serine/threonine_kinase_IREI_(3456_nt)			CAATTCCCATAATATCCAGG	54.481	TCTTCTTGGGCTTTTCAGT	55.058	353	(CCCG)3
385	ATET_04925_|_Aspergillus_terreus_conserved_hypothetical_protein_(5976_nt)			AGGACATCTGCTACAACCTG	55.313	CTACAGTGCAGAAATCGAGA	54.091	258	(GGC)4
388	ATET_05002_|_Aspergillus_terreus_exoglucanase_1_precursor_(1626_nt)			TGTACTCGAACATCAAGGTG	54.565	AGTAGTCGTTCTGCTTCTGG	54.758	270	(ACC)4-(ACC)4
391	ATET_05020_|_Aspergillus_terreus_aldehyde_dehydrogenase_(1494_nt)			ACGAGTCCCTGACCTACAC	54.915	ACCTTCTTGAGGTTGCTCTT	55.684	352	(CGC)4
396	ATET_05055_|_Aspergillus_terreus_hypothetical_protein_similar_to_possible_replication_factor-a_protein_(831_nt)			ATAGTGGCTACGGATATGGA	54.72	TAACTCGTTGATGTTGGTGA	55.025	275	(CGG)4
397	ATET_05056_|_Aspergillus_terreus_hypothetical_protein_similar_to_ATP-dependent_RNA_helicase_(2787_nt)			GAGTTCGACATCACGAATG	54.881	TTCAAGTCTGTGCCTTTACC	55.454	160	(GAC)4
399	ATET_05088_|_Aspergillus_terreus_conserved_hypothetical_protein_(816_nt)			ATGGCTCATTCGACAGTCT	55.65	CCGAGGTGTTCATATTTCAT	55.004	121	(CCA)4
400	ATET_05161_|_Aspergillus_terreus_conserved_hypothetical_protein_(1857_nt)			GATGAGGATGAACGACTGTT	55	TCCAATGTATTCCTTTCTGC	55.299	123	(GCA)4
406	ATET_05185_|_Aspergillus_terreus_hypothetical_protein_similar_to_rAsp_f_9_(1218_nt)			GTCACCGACTACAGCCAG	54.981	GTCGAACACGCTGGG	54.995	250	(CTCCAG)3
408	ATET_05203_|_Aspergillus_terreus_conserved_hypothetical_protein_(3855_nt)			CGGAGACCGATCTACACTAA	55.419	CACCGCATCGTCATAGTT	55.421	310	(ACC)4
409	ATET_05203_|_Aspergillus_terreus_conserved_hypothetical_protein_(3855_nt)			ATTACTCCCTCAGCGACAG	55.388	ACCAGTCGTTCTTCTTCTTG	54.548	171	(CGT)4
412	ATET_05255_|_Aspergillus_terreus_conserved_hypothetical_protein_(5292_nt)_Note(s):_Short_internal_exon			TCCGTACTGACCCACACTAT	55.449	ATCCGGACACTCCGTACT	55.316	241	(CGA)5
413	ATET_05265_|_Aspergillus_terreus_calcium-transporting_ATPase_3_(3564_nt)			AAGTACTTCACGCAGTGGAT	54.877	AGAAATATTCCGTATGTCGC	54.449	373	(CG)6
414	ATET_05269_|_Aspergillus_terreus_hypothetical_protein_similar_to_dipeptidyl-peptidase_IV_(4704_nt)			GAAGCTGGAGAATAAGGAGG	55.698	CAGTCTTTGCAGTGACTTGA	54.954	380	(GC)6
417	ATET_05305_|_Aspergillus_terreus_conserved_hypothetical_protein_(1005_nt)			GTTGCAGCTGTACACGAAT	54.743	GCTCTGAAACTTGACAAACC	54.974	151	(GGCAAG)3
418	ATET_05306_|_Aspergillus_terreus_predicted_protein_(360_nt)			TAACTATCCTACCAGCGAGG	54.692	GTCTGAGAGGGTGCTGATT	55.148	100	(CCTA)3
419	ATET_05314_|_Aspergillus_terreus_hypothetical_protein_similar_to_U5_snRNP_100_kD_protein_(2352_nt)			CGCCACCTCCAGACAT	56.202	CGATTTTCTCACGTTCTTTT	54.692	210	(CCG)4
420	ATET_05314_|_Aspergillus_terreus_hypothetical_protein_similar_to_U5_snRNP_100_kD_protein_(2352_nt)			GAATGGTGTCGATAGGACAG	55.5	ATGTGCTCGAGCTTCTTCT	55.239	328	(CCG)4-(GCAACA)3
421	ATET_05314_|_Aspergillus_terreus_hypothetical_protein_similar_to_U5_snRNP_100_kD_protein_(2352_nt)			TCAAGGAGGACTTCAACATC	55.152	ACTTTTTCGCCTCGATCT	54.983	357	(GCG)4
422	ATET_05315_|_Aspergillus_terreus_conserved_hypothetical_protein_(1800_nt)			GCAGACCTACATGACCTACC	54.615	ACCGGAGTCTGCTGATAGTA	54.974	267	(GCC)8
430	ATET_05433_|_Aspergillus_terreus_pyruvate_carboxylase_(3441_nt)_Note(s):_At_least_one_base_has_a_quality_score_<_10			CTTCACCGACACCTATGG	54.737	GATCTCGATGAAGTAGTGGC	54.834	290	(GGT)4
432	ATET_05453_|_Aspergillus_terreus_conserved_hypothetical_protein_(1875_nt)			CTGAAGCAGTCTCTTGCTTT	55.06	AGTTGTTCGCAAAACATTTC	55.449	230	(AGTCGA)3
433	ATET_05468_|_Aspergillus_terreus_hypothetical_protein_similar_to_histidine_kinase_M7_(2853_nt)			TTGATTACCGTCCAGGATAC	55.004	CTATACTAGGCGTGCTGCTT	55.117	277	(GGACTG)3
438	ATET_05540_|_Aspergillus_terreus_methionine_aminopeptidase_2B_(1338_nt)			CTAGCGAGGATCTCAAGAAG	54.494	GTGGTGCGGTACGAGTT	55.292	200	(GCC)4-(AAG)4
442	ATET_05612_|_Aspergillus_terreus_conserved_hypothetical_protein_(2250_nt)			CGAAGAAGAAGAAACCGTTA	54.866	CATCGAGTGTTCTCATGTTG	55.003	347	(GAA)4
443	ATET_05644_|_Aspergillus_terreus_predicted_protein_(3234_nt)			AGGTTCAGACCTACTGAGCA	55.003	AACTACCATGCTGGTTCTTC	54.346	297	(TGC)4
444	ATET_05658_|_Aspergillus_terreus_conserved_hypothetical_protein_(1302_nt)			TAACTTTTCCTTCTACGCCA	55.308	ACGAAGAATGGTTGGTAGTG	55.156	144	(CAC)4
445	ATET_05674_|_Aspergillus_terreus_predicted_protein_(1641_nt)			ACCAACGCAATTACAGAAGT	54.901	CACATGATACTCTGTGGCAG	55.043	275	(GTCG)3
447	ATET_05697_|_Aspergillus_terreus_predicted_protein_(2436_nt)			CGTCGATTTCTACACACAGA	54.745	CAGCACGGCCAGCAC	59.569	312	(GGCAGC)3
448	ATET_05700_|_Aspergillus_terreus_conserved_hypothetical_protein_(1689_nt)			GCAAATTCTATCAACAAGGC	55.046	ATAACTTTGTTCACGTTGGG	55.171	217	(TGG)4
459	ATET_05788_|_Aspergillus_terreus_conserved_hypothetical_protein_(1338_nt)			TGGAACTGGCTAGGACATAC	55.24	GTCTCCTTCCTGGAGTTCTT	54.976	177	(CCGT)3
460	ATET_05790_|_Aspergillus_terreus_hypothetical_protein_similar_to_Pik3c3_protein_(2889_nt)			ATGCGCTATGTAACAACCTT	55.036	CGATGACAGCATACAGAAAA	54.858	136	(GCTG)3
462	ATET_05813_|_Aspergillus_terreus_conserved_hypothetical_protein_(6486_nt)			ATCGATGACCATGAGAAGTC	54.908	CATCTACAATTCCTTCTGCC	54.873	259	(GAG)5
463	ATET_05813_|_Aspergillus_terreus_conserved_hypothetical_protein_(6486_nt)			ATTATGTTGAAGCCCATGAC	54.991	TCTAAGGTCGAAAAGGATCA	55.016	291	(CAG)5
465	ATET_05834_|_Aspergillus_terreus_predicted_protein_(600_nt)			CCTCTCCAATCCTTCAATC	54.531	CAGAACTCCATATCACCGAC	55.5	224	(CCGT)3
467	ATET_05881_|_Aspergillus_terreus_predicted_protein_(1857_nt)			TCACCTTCTCCCACTTTATG	55.216	CTGGGTCATCATCTTCTCC	55.356	374	(CTG)4
469	ATET_05901_|_Aspergillus_terreus_conserved_hypothetical_protein_(2529_nt)			AAAAGTGCCACATCATCATT	55.493	GTCGCATAGCAGTTCAAGAT	55.563	364	(GAG)4
477	ATET_06034_|_Aspergillus_terreus_conserved_hypothetical_protein_(3927_nt)			ATCGATGTCCCTAGTGCTAA	54.909	CAGCTTAATGGTAGATTCGG	55.104	300	(TGG)4
478	ATET_06056_|_Aspergillus_terreus_hypothetical_protein_similar_to_polyketide_synthase_(7794_nt)			CTATTCGAGCGCAATAAGAC	55.41	ACACCTGGGTAAGCATCTC	55.026	239	(GCGCAG)3
479	ATET_06068_|_Aspergillus_terreus_conserved_hypothetical_protein_(1332_nt)			ACTCGTACCAGAACCACATC	54.952	TTTCGGCACAGAACAGAC	55.614	224	(GCC)4
481	ATET_06079_|_Aspergillus_terreus_conserved_hypothetical_protein_(855_nt)			GTGAGCCAGGACATTAACC	55.476	ATTGATCAGCTCCTTCTCCT	55.526	341	(GCC)4
482	ATET_06103_|_Aspergillus_terreus_hypothetical_protein_similar_to_luciferase_(1338_nt)			CACCATTTGGTCTTTGAGAT	55.033	CCGTAATTTGGTACTCTTGC	55.014	190	(CGC)4
486	ATET_06165_|_Aspergillus_terreus_conserved_hypothetical_protein_(1614_nt)			CGCCAGACAGTCAATTAGAT	55.408	AGGATCTCCGAGAGACAGTT	55.435	205	(GCT)4
487	ATET_06175_|_Aspergillus_terreus_conserved_hypothetical_protein_(1863_nt)			GATCCTTCACCAATCTCAAA	55.081	AGGTAGGGGCGTCCA	55.576	108	(CCG)4
489	ATET_06195_|_Aspergillus_terreus_predicted_protein_(2076_nt)			GCTCGTACAGATCCAAAGAT	54.426	ATGATTCAAAGTCGGTGGTA	55.504	175	(GAA)4
490	ATET_06220_|_Aspergillus_terreus_predicted_protein_(1404_nt)			ATGACCCCCACTGTCA	53.136	ATATGAACCATATTCGTGCC	54.963	206	(CATC)3
494	ATET_06288_|_Aspergillus_terreus_conserved_hypothetical_protein_(2079_nt)			CGCGACTTCACAGATAACC	56.834	GCATGATCCCATTTATGTTT	54.927	284	(CCAG)3
496	ATET_06373_|_Aspergillus_terreus_elongation_factor_3_(3036_nt)			CAACTACCTTGACCGTGACT	55.227	CATGCGTTCTTTCTTCTTCT	54.829	145	(AGA)4
498	ATET_06392_|_Aspergillus_terreus_conserved_hypothetical_protein_(3510_nt)			CGAGTATCTGAGAGGTCAGG	54.927	AGACGAGAGTACAGAGGCAA	55.178	205	(AAG)4
502	ATET_06432_|_Aspergillus_terreus_hypothetical_protein_similar_to_OGG1_protein_type_2e_(1314_nt)			CCTTGACCAAGGCTACATAC	54.829	CGCTAGTCTTCGTCTCAACT	54.928	189	(GTGAAG)3
505	ATET_06499_|_Aspergillus_terreus_conserved_hypothetical_protein_(1689_nt)			GTCCTTGGTAGGAAGGCTAT	55.004	CGCATTTGAGGGACTG	54.098	356	(CAT)4
510	ATET_06559_|_Aspergillus_terreus_conserved_hypothetical_protein_(1707_nt)			AAGAACCGAAAATACAACGA	54.979	CCATCCATATTCTCCCAATA	54.869	216	(GCCGAC)3
511	ATET_06581_|_Aspergillus_terreus_woronin_body_major_protein_(1407_nt)			CCTACGACGTCAACACCTAC	55.701	GACGGAAGGAGTGGTAGTTA	54.362	303	(ACG)4
512	ATET_06588_|_Aspergillus_terreus_conserved_hypothetical_protein_(1713_nt)			TACGATAGCTCCGACAATCT	55.075	ATCTCGTGTTGTAGACGGAC	55.127	190	(GCC)4
513	ATET_06629_|_Aspergillus_terreus_hypothetical_protein_similar_to_PrnA_protein_(2580_nt)			AGCCTCCCTGATCTCTACTC	55.096	GGATATCGAAGGAGAGGTTG	56.246	365	(CTCG)3
514	ATET_06686_|_Aspergillus_terreus_hypothetical_protein_similar_to_beta-glucosidase_6_(2517_nt)			GATACCGGGAGACAGATTAC	53.599	GGTATTCGTGGGACTCGTA	55.963	132	(GAC)4
518	ATET_06739_|_Aspergillus_terreus_conserved_hypothetical_protein_(3990_nt)			GACAAGACTACTGCTGGAGG	55.003	GTCCAGACTTCGACAAAGAG	54.965	346	(TACCGC)3
523	ATET_06776_|_Aspergillus_terreus_conserved_hypothetical_protein_(1788_nt)			AAGGTGACGACGATGTTACT	54.706	ATCTCCCCGGTCTTATATTC	54.704	112	(GACCTC)3
524	ATET_06782_|_Aspergillus_terreus_conserved_hypothetical_protein_(1818_nt)			CAGTTCACGCAACTACACC	55.109	CGAGCTTGGTCAGATCC	54.92	175	(CGA)4
525	ATET_06789_|_Aspergillus_terreus_conserved_hypothetical_protein_(906_nt)			CCGATCATCTCCTATCAGAA	55.215	CATCGGACGACTCGG	54.903	371	(CCA)6
527	ATET_06803_|_Aspergillus_terreus_GTPase-activating_protein_GYP1_(1680_nt)			GAAGACTACATCTGTTCCGC	54.923	TTGGTAGACCAAACTCATCC	55.033	350	(GAC)6
529	ATET_06827_|_Aspergillus_terreus_conserved_hypothetical_protein_(957_nt)			GCAATCAACTACCTCCTCCT	55.897	CTTCATTCTTGGCGTTATTC	55.058	319	(CG)6
531	ATET_06856_|_Aspergillus_terreus_predicted_protein_(3261_nt)			GATAACCCAGCGGAGAAC	55.552	CTTATTCCCTAAACCGAATG	54.076	187	(GACC)3
534	ATET_06903_|_Aspergillus_terreus_conserved_hypothetical_protein_(2112_nt)			ATTATCGTACCCCAAATTCA	54.553	ATAATGTTGCTGGAAAAGGA	54.896	345	(CCGC)3
539	ATET_06982_|_Aspergillus_terreus_histone_H3_(540_nt)			GAGGCCACAAGATCACC	54.509	ATATGACCGTTGGTACTTGC	55.111	235	(CCG)5
543	ATET_07049_|_Aspergillus_terreus_conserved_hypothetical_protein_(702_nt)			GACGACACTCACTTGGCT	54.425	CGTTATGCAAAACCACG	54.365	101	(CTCA)3
545	ATET_07110_|_Aspergillus_terreus_hypothetical_protein_similar_to_isoamyl_alcohol_oxidase_(1698_nt)			CAACGAATACAAGGACCTCT	54.362	GAAGCTGGTGTTGGTAAAGT	54.437	244	(GCG)5
548	ATET_07184_|_Aspergillus_terreus_conserved_hypothetical_protein_(3393_nt)			TATGATGATCTTGAATGGCA	54.952	TACATGTTGTTCGGTTGTGT	54.784	320	(GCAT)3
550	ATET_07235_|_Aspergillus_terreus_conserved_hypothetical_protein_(1239_nt)			ATGGCGTCAGCAGTCT	52.981	GGAGAGGATCTGGTGAGATA	54.086	128	(CTCC)3
552	ATET_07240_|_Aspergillus_terreus_hypothetical_protein_similar_to_MCMA_(660_nt)			ACAGGTACTCAAGTTCTCGC	54.572	CTGCTGTTGGAGGTTCTG	55.144	103	(CGA)4
557	ATET_07415_|_Aspergillus_terreus_conserved_hypothetical_protein_(669_nt)			ATCGCTTAAAAAGCAGAATG	54.986	CGTCTTAGAAACTGGTTTGG	55.055	319	(AGCT)3
558	ATET_07426_|_Aspergillus_terreus_predicted_protein_(1062_nt)			CTGATTTCTGTCGGTTTCTG	55.897	AAAAACCACATCCTCGATAC	54.129	200	(CG)6
560	ATET_07479_|_Aspergillus_terreus_hypothetical_protein_similar_to_fructosyltransferase_(1893_nt)			CAAGACTATAACGCTCCACC	54.994	AGACATATGGAATCGTCCAG	54.983	373	(CT)6
566	ATET_07614_|_Aspergillus_terreus_conserved_hypothetical_protein_(1401_nt)			ATGCACTCTCTGCCATTG	55.562	TGTGGATCTCTTTCTTCAGC	55.5	193	(CCTCC)3
567	ATET_07614_|_Aspergillus_terreus_conserved_hypothetical_protein_(1401_nt)			TGAGAAAGAGAGGGAGATGA	54.936	TCCAGTAGTATCCTCCACCA	55.511	169	(CTG)4
568	ATET_07632_|_Aspergillus_terreus_conserved_hypothetical_protein_(2448_nt)			GTATCTCTGCCACAGTCGAT	55.214	GACATTTCCTGCGAATCTT	55.264	341	(CAA)4
570	ATET_07709_|_Aspergillus_terreus_protein_ras-1_(642_nt)			GGCTTCCAAGTTACTCGTC	54.911	GGACATTTCCTTGTTGTAGC	54.779	101	(TGG)4
571	ATET_07717_|_Aspergillus_terreus_conserved_hypothetical_protein_(1092_nt)			GTACAACCGCAAGAAAGAAC	55.03	AGTTATGCACAACATTGACG	54.624	349	(CGC)4
579	ATET_07812_|_Aspergillus_terreus_predicted_protein_(591_nt)			ATCGACTCTACCAAACAGGA	54.765	GCGCTCGAGCTTGTC	54.619	228	(CGTCTG)3
583	ATET_07905_|_Aspergillus_terreus_conserved_hypothetical_protein_(1656_nt)			TACCAATTGGGACTTTATCG	55.195	CTTGCTCAAAGACATCCATC	55.807	261	(CGCT)3
585	ATET_07953_|_Aspergillus_terreus_predicted_protein_(747_nt)			CTATGTCACTAAGCACTGCG	54.715	TATTGGGGTAGTAGACAGCG	55.459	302	(AGTGGC)3
587	ATET_07969_|_Aspergillus_terreus_predicted_protein_(1122_nt)			GGTCAAGCTCTCATTCAAGA	55.5	GGGGGAAGTACCTACTCAAC	55.159	281	(GGAC)3
588	ATET_07984_|_Aspergillus_terreus_predicted_protein_(942_nt)			TTTAGTAAGCTGATGGGGAA	55.07	GTATCCACCGTAGTAGCCAG	54.865	150	(CGC)4
589	ATET_07994_|_Aspergillus_terreus_conserved_hypothetical_protein_(2046_nt)			GGAAGACTTCTCGCATTTC	54.958	GGAGTGAGGAATATAGGGCT	54.922	223	(GACC)3
590	ATET_07996_|_Aspergillus_terreus_heat_shock_protein_82_(2106_nt)			AGGAGAAGAAGACCAAGACC	54.976	TTAAGAGGCAGATCCTCAGA	55.167	366	(GAG)4
594	ATET_08041_|_Aspergillus_terreus_conserved_hypothetical_protein_(1275_nt)			ATGTCCGAGCAAGAAAAGA	55.963	CGTTAGCATCCTGGTAGGT	55.264	372	(CCG)4
596	ATET_08055_|_Aspergillus_terreus_conserved_hypothetical_protein_(1080_nt)			GAAGAACTTTCCCCGAAC	54.597	CTTCTCTTCGATGAGTTGCT	54.803	108	(CT)6
597	ATET_08071_|_Aspergillus_terreus_conserved_hypothetical_protein_(5157_nt)			TACCCTTTCTCTGCCAATTA	55.07	ATCCATCGGCTCCAAC	54.944	321	(CCGGAG)3
600	ATET_08106_|_Aspergillus_terreus_hypothetical_protein_similar_to_phenylacetyl-CoA_ligase_(1695_nt)			AAGGAACTGATCAAGGTCAA	54.727	GTAAACGACGGAGAATCTTG	54.959	301	(GATG)3
602	ATET_08123_|_Aspergillus_terreus_pectate_lyase_B_precursor_(960_nt)			TCAACCCGTATACTGACACA	54.885	GTTGGATACGGTGACGTAGT	55.011	356	(ACC)4
604	ATET_08141_|_Aspergillus_terreus_conserved_hypothetical_protein_(2661_nt)			TATACTCACGATGCCAAACA	55.166	CGCTCTCGCTAACATCTAAT	55.002	197	(CGCTCC)3
605	ATET_08143_|_Aspergillus_terreus_predicted_protein_(1701_nt)			CTGAACAATGAATTCGACG	55.1	GGTCATGGTCATGTAGGACT	54.681	324	(ACC)4
606	ATET_08147_|_Aspergillus_terreus_predicted_protein_(705_nt)			ATCTTTTCATGCCAACACTC	55.191	TGAACATTGTCCGTCAGATA	54.933	374	(GACGCC)3
607	ATET_08189_|_Aspergillus_terreus_protein_MNN9_(1152_nt)			ACTACAACCTCAACGAGCTG	55.568	CAAGGGTAGTGAAGAGCAAG	55.204	387	(CGC)4
610	ATET_08233_|_Aspergillus_terreus_predicted_protein_(1005_nt)			CGTACTGGGACGATATGATT	55.04	TCCAGTCTCAGAAGCCTTAG	54.817	301	(GGGACT)3
616	ATET_08482_|_Aspergillus_terreus_predicted_protein_(3375_nt)			GCCGTGGTTTACTTGTTAAG	55.095	AAAGTACACCAGCTCTGCAT	55.047	354	(AGG)4
617	ATET_08501_|_Aspergillus_terreus_conserved_hypothetical_protein_(897_nt)			AAGTACCTAGGCGACGATG	55.431	CAAACTCGAAATATCATGCC	55.752	384	(GGGAG)3
618	ATET_08514_|_Aspergillus_terreus_conserved_hypothetical_protein_(1269_nt)			AGGGAAGTGGAAGGAGAGT	55.252	CAACGTGGTTGATCTCGTA	55.497	269	(CAG)4
619	ATET_08558_|_Aspergillus_terreus_conserved_hypothetical_protein_(2172_nt)			CTTGACCAAGAAAATCCAAG	54.936	ATAGCACATCCTGGTAGTCG	55.276	248	(GGA)4
622	ATET_08575_|_Aspergillus_terreus_conserved_hypothetical_protein_(2787_nt)			GTCAACTCTCTCCCCTTACC	55.276	CGTAGTTCGTTGTGTTTCAA	54.864	178	(GCC)4
623	ATET_08575_|_Aspergillus_terreus_conserved_hypothetical_protein_(2787_nt)			CGTCACTATCGAAGTGTTCA	54.745	GTCCAGCTCGAGGAACTC	55.782	241	(CGATGA)3
624	ATET_08575_|_Aspergillus_terreus_conserved_hypothetical_protein_(2787_nt)			CGTCACTATCGAAGTGTTCA	54.745	ATTTGCCATGTTTCATCTTC	55.121	344	(CTAC)3
628	ATET_08659_|_Aspergillus_terreus_predicted_protein_(4251_nt)			CAATAGATCTCCTGTCCTGC	54.848	ATTCCAGAGTGGGAAACAG	55.001	349	(GCAGC)3
629	ATET_08670_|_Aspergillus_terreus_conserved_hypothetical_protein_(1614_nt)			GCTGTAAAGATAGCCCCTCT	55.319	CGCCCATCTATAGAGAAAGA	54.734	320	(TCCG)3
631	ATET_08715_|_Aspergillus_terreus_predicted_protein_(1632_nt)			CTCCCTCTTGTTGTTGTTGT	55.19	GGATTTGTATGGGGATTCTT	55.421	198	(TTG)4
632	ATET_08750_|_Aspergillus_terreus_COP9_signalosome_complex_subunit_2_(1515_nt)			CGATGAGGAGTACGACTTTG	55.931	GCGGATTTTATGTAGGTGAG	54.932	273	(GACGAG)3
633	ATET_08760_|_Aspergillus_terreus_conserved_hypothetical_protein_(1743_nt)			CCCAGAGTCAATGCTAGAAG	55.12	ACCTTTCTTGCCCTTCTTT	55.594	370	(GCCCC)3
634	ATET_08769_|_Aspergillus_terreus_conserved_hypothetical_protein_(2808_nt)			CTGCTGAGCAAGATACATCA	55.011	ACTGTTTGTTTCTGAGGGTG	55.19	368	(ACCGGC)3
635	ATET_08779_|_Aspergillus_terreus_hypothetical_protein_similar_to_protein_O-D-mannosyltransferase_(2853_nt)			CCAAGTTGCTCATCACTCTT	55.449	CAAGGAGAATGAGACGAGAC	54.875	264	(GGCT)3
636	ATET_08792_|_Aspergillus_terreus_conserved_hypothetical_protein_(534_nt)			CCTCGTCAACGTCGC	55.207	CCGATAGACGAACCGAC	54.798	131	(CGCC)3
639	ATET_08855_|_Aspergillus_terreus_conserved_hypothetical_protein_(1842_nt)			TCTGAATGCCTACTGTCTCC	55.364	CCACACCTTCTTAAGCTCAG	55.204	247	(GCG)5
640	ATET_08863_|_Aspergillus_terreus_predicted_protein_(639_nt)			GAAGACCACCTCTGGTCAC	55.332	TGCACATACTTCTTGATGGA	55.112	108	(GAAA)3
644	ATET_08882_|_Aspergillus_terreus_predicted_protein_(2133_nt)			GAGTGATGGTCTTCTCCCTT	55.703	ATAACGACGGATTGATGGT	55.264	268	(CGAT)3
645	ATET_08888_|_Aspergillus_terreus_predicted_protein_(1707_nt)			CTGACTCTGAGCGTCTGTA	52.159	GTCTTTAGCATGGAACAAGC	55.111	280	(TGG)4
648	ATET_08948_|_Aspergillus_terreus_predicted_protein_(384_nt)			GGATCGAAGTTTGACCACT	54.987	CAAGAAACCAAAGTTGGAAG	55.02	260	(GGC)5
649	ATET_08958_|_Aspergillus_terreus_conserved_hypothetical_protein_(3642_nt)			TGTGAGAACGGTGACTATGA	55.003	GCTGAGAAGTCAGCATCTTT	54.789	343	(GCACCA)4
652	ATET_09064_|_Aspergillus_terreus_predicted_protein_(7122_nt)			AAGAACCATGGTATCACTGC	55.057	ATTTGTCGATAATCTGACGG	55.169	286	(CAG)4
653	ATET_09088_|_Aspergillus_terreus_hypothetical_protein_similar_to_polyketide_synthase_(6618_nt)			TATCTAAACGACCTTGCGTT	55.173	GGAGTGATATGCTGCGTC	54.985	321	(TCGA)3
654	ATET_09136_|_Aspergillus_terreus_predicted_protein_(564_nt)			ATGTCCTCGTCAGCCAT	54.553	TAGCGGAATCCGTTTAGTAG	54.877	108	(CTC)4
655	ATET_09140_|_Aspergillus_terreus_predicted_protein_(429_nt)			CAGAATAACCATTCTGGGC	55.577	AAGTTCTTGAGACCGCGTA	56.076	121	(CACCAG)3
657	ATET_09182_|_Aspergillus_terreus_predicted_protein_(2373_nt)			ATGGCCGTGGAGAAAC	55.044	ACGTCACCACCAGTCAAC	54.956	160	(GCC)4
658	ATET_09183_|_Aspergillus_terreus_conserved_hypothetical_protein_(1191_nt)			CGTTTCAATTACTACTCGGG	55.026	GTGGAGGATATCGAAAATGA	55.049	122	(GGT)4
659	ATET_09206_|_Aspergillus_terreus_eukaryotic_initiation_factor_4A-12_(1200_nt)			GAGAAGGAGGAGTGGAAGTT	54.976	GTGGATGTAGTTTTCACGGT	54.974	315	(GGT)4
660	ATET_09213_|_Aspergillus_terreus_pyrimidine_precursor_biosynthesis_enzyme_THI11_(1026_nt)			GTCGTCTACCTCAAGGACAG	54.828	ATGTACAGGATCGAGCAGAA	55.842	341	(GCT)4
662	ATET_09228_|_Aspergillus_terreus_conserved_hypothetical_protein_(1503_nt)			GACATCGAGTTCGTCTTCTC	54.86	GACACCAGCAGGTACTCG	54.981	265	(GCGCG)3
663	ATET_09260_|_Aspergillus_terreus_conserved_hypothetical_protein_(1221_nt)			GGATGTTGAGTTCCTGTTGT	54.913	TGCTCTATGTAGCTGTTGATTC	54.911	303	(TGTC)3
664	ATET_09274_|_Aspergillus_terreus_conserved_hypothetical_protein_(2262_nt)			ATCGCCACATGTACCTTACT	54.685	AGAAGACCGACAACAGAGC	55.418	185	(CCACAA)3
665	ATET_09281_|_Aspergillus_terreus_conserved_hypothetical_protein_(2136_nt)			ACGCTGAAGAAGTTGTTAGG	54.785	GTTATCGTTGCCTTCTGTTT	54.551	188	(CCGTCG)3
666	ATET_09283_|_Aspergillus_terreus_predicted_protein_(834_nt)			AATGTGGTGCCAATATAACC	54.884	TCAAAGATCCAATGGAAGTC	55.081	198	(GCCA)3
672	ATET_09337_|_Aspergillus_terreus_conserved_hypothetical_protein_(1569_nt)			CTTCTCATCAGCATCGAAAT	55.457	GAACAAGGTAGGGGTTGTTA	54.236	393	(GGCGCC)3
674	ATET_09344_|_Aspergillus_terreus_hypothetical_protein_similar_to_dnaJ_(1128_nt)			GTACATTCCACTTCTCGACC	54.577	CTTCCTTGAGACTGATTTCG	55.083	390	(GCG)4
675	ATET_09349_|_Aspergillus_terreus_pre-mRNA_splicing_factor_CWC2_(1269_nt)			TCTCGATACCACACAACAGA	55.003	AGATATTCGCACTCATGTCC	55.142	381	(GAA)4
677	ATET_09379_|_Aspergillus_terreus_conserved_hypothetical_protein_(2451_nt)_Note(s):_At_least_one_base_has_a_quality_score_<_10			ATATCTCGGAGGACTCACAA	54.674	ATCTCAACTCCACTCCAGC	55.148	264	(GAG)4
680	ATET_09398_|_Aspergillus_terreus_conserved_hypothetical_protein_(1263_nt)			GCAATTATGGAGGGTCTGTA	55.169	CTATGCCTCTCCAGCA	50.765	138	(CGC)4
682	ATET_09402_|_Aspergillus_terreus_conserved_hypothetical_protein_(1578_nt)			AGGATATCTCTCTGGGAAGG	54.877	TCAAAGCATTCATTGTTCAG	54.82	283	(GGA)4
683	ATET_09403_|_Aspergillus_terreus_conserved_hypothetical_protein_(1452_nt)			GACAAGACAAGACATCGGTT	55.09	AGATGATACCCCCAATGTTA	54.352	256	(AGACA)3
684	ATET_09409_|_Aspergillus_terreus_mitochondrial_sodium/hydrogen_exchanger_(2115_nt)			ATATTGAAGTCACCAATGGC	54.991	TATACGCATTCGAGTACAGC	54.157	225	(CGT)4
688	ATET_09442_|_Aspergillus_terreus_glycyl-tRNA_synthetase_1_(1971_nt)			GGAGATTCTCAAGACCAGTG	54.696	ATATCGTACTTGGCGATGAT	54.706	315	(AAG)5
690	ATET_09449_|_Aspergillus_terreus_conserved_hypothetical_protein_(1407_nt)			CAAACGCCAAAATGAGAC	55.074	GGTACTCCTGTTTCACTTGC	54.84	167	(GCC)5
696	ATET_09521_|_Aspergillus_terreus_conserved_hypothetical_protein_(1071_nt)			ACCTGTATGGATGTGGATGT	55	AGCTCAACTGTCTTCGTCAT	54.99	166	(TGGATG)3
699	ATET_09556_|_Aspergillus_terreus_conserved_hypothetical_protein_(1740_nt)			CTTCTCTCCGTCCTCCTC	54.727	GTAGAGCGTGCGATAGATGT	55.599	296	(CTCTAC)3
700	ATET_09569_|_Aspergillus_terreus_conserved_hypothetical_protein_(1776_nt)			GAAACAGGACGAGTATCTGC	54.923	ACACGTCTCTCCTCTTCAAC	54.315	336	(GGCC)3
701	ATET_09575_|_Aspergillus_terreus_conserved_hypothetical_protein_(2754_nt)			TCCAATTCTGGAACAATACC	54.967	AATGACAGATCCAGTTCCTG	55.013	133	(CGAT)3
712	ATET_09645_|_Aspergillus_terreus_predicted_protein_(3231_nt)			TCGTCTTCAGATTCGTCTTT	55.07	AGCTGAGCTAACACTTGAGG	54.928	301	(TCG)4
715	ATET_09670_|_Aspergillus_terreus_conserved_hypothetical_protein_(876_nt)			CAACCTTTGTCGACCTGTA	54.553	TGCCTTTTCTGTTGTCAGAT	55.887	117	(CCCAT)3
716	ATET_09702_|_Aspergillus_terreus_acetyl-CoA_carboxylase_(6831_nt)_Note(s):_At_least_one_base_has_a_quality_score_<_10			GTGGAGAAGGAAGAGGACTT	54.976	GTAGAACTTGTCATCGGCAT	55.228	214	(GGT)4
717	ATET_09728_|_Aspergillus_terreus_conserved_hypothetical_protein_(669_nt)			CAGAAGGGACAGATGAAGAG	54.889	CATTGAAGTCCTGAGGGTT	55.001	285	(GAG)4
720	ATET_09828_|_Aspergillus_terreus_predicted_protein_(450_nt)			CGCTTCAAACCCCAG	54.085	CCCATCCTTCTCATAGAACA	55.13	332	(CAGC)3
722	ATET_09933_|_Aspergillus_terreus_hypothetical_protein_similar_to_ABC_transporter_(4674_nt)			GACTCTGGGTAGCACTTCTG	55.003	ATGTCTCCAGTAACGACACC	54.952	291	(TGG)4
724	ATET_10033_|_Aspergillus_terreus_cell_division_cycle_protein_48_(2466_nt)			AGAAGAAAGAGGAGCTCGAT	54.984	TTGTGTCTCACAACACGATT	54.899	243	(AAG)5
725	ATET_10057_|_Aspergillus_terreus_conserved_hypothetical_protein_(1221_nt)			GAAATTGTCAAGAAGTTCGG	54.923	AGGAGCGGCTCGTACT	54.173	125	(ACC)4
728	ATET_10086_|_Aspergillus_terreus_conserved_hypothetical_protein_(702_nt)			CAACCACCCAAACTACAAAT	55.007	CCTTGTCCCATTTTTGAATA	55.161	366	(AGCA)3
729	ATET_10094_|_Aspergillus_terreus_predicted_protein_(954_nt)			CTATCAACAGCCCAGCTAAC	55.159	TCTTCAATCTGGTCTCGAAT	54.81	360	(ACGCAG)3
730	ATET_10109_|_Aspergillus_terreus_thymidylate_synthase_(1797_nt)			CACTGCCAATTCGAATACTG	56.813	GACGACATGCACATACAGC	55.986	343	(CCT)4
732	ATET_10146_|_Aspergillus_terreus_methionine_aminopeptidase_2_(1362_nt)			GGATCAAAGACCCCTGAC	55.147	CACTTCCTCGTTCTCATCAT	55.189	171	(AGCC)3
739	ATET_10287_|_Aspergillus_terreus_predicted_protein_(1248_nt)_Note(s):_At_least_one_base_has_a_quality_score_<_10			ATGTGAGACGACTCCAACTC	55.071	GCAAGGAGTGGTCGTAGTAG	55.06	218	(ACT)4
740	ATET_10287_|_Aspergillus_terreus_predicted_protein_(1248_nt)_Note(s):_At_least_one_base_has_a_quality_score_<_10			ACCACAACTGTTTCTCCAAC	55.003	GGTAGTCGTGTGGCTCTG	54.981	305	(ACC)4
741	ATET_10287_|_Aspergillus_terreus_predicted_protein_(1248_nt)_Note(s):_At_least_one_base_has_a_quality_score_<_10			ATCCCTACCACTACCCCTAC	54.557	CTAGAACACAATCGCAGCA	56.029	288	(ACC)4
742	ATET_10288_|_Aspergillus_terreus_conserved_hypothetical_protein_(1461_nt)_Note(s):_At_least_one_base_has_a_quality_score_<_10			CAAGTCCAATACGACTTCCT	54.362	CCACAGACGACGGAGAC	55.757	389	(CTCGGG)3

## Sheet: A. nidulance
Sequence_ID	Contig		SSR location	Foward	TM Foward	Reverse	TM Reverse	Product Size
1	ANID_00033T0_|_Aspergillus_nidulans_FGSC_A4_conserved_hypothetical_protein_(1185_nt)			TCAATGCTGCAGTACAAGTC	54.91	GTGGAGGTGGATAGGGAG	55.2	206		(AGG)4
4	ANID_00083T0_|_Aspergillus_nidulans_FGSC_A4_transcription_initiation_factor_subunit_(750_nt)			TCAGAATTCAAGAAGAGGGA	54.959	AGTTTATCCATGTCAACGCT	54.815	289		(AAG)4
5	ANID_00084T0_|_Aspergillus_nidulans_FGSC_A4_ran-specific_GTPase-activating_protein_1_(729_nt)			CGAGTCTCCTGATGTTCACT	55.264	AGACCTTGAGGGTTTTGTCT	55.358	233		(AGG)4
8	ANID_00106T0_|_Aspergillus_nidulans_FGSC_A4_protein_kinase_C_(3279_nt)			TGCTGTTCTAGGAAAGGGTA	55.135	TATGGCCATCGAGAGTTAGT	54.909	331		(CAGCAA)3
9	ANID_00135T0_|_Aspergillus_nidulans_FGSC_A4_actin_cytoskeleton_organization_protein_(2499_nt)			TGAGGAGCAAAAGAAAATGT	55.088	AGATAAGAATACGTGCGAGC	54.827	350		(TC)6
12	ANID_00189T0_|_Aspergillus_nidulans_FGSC_A4_ribonuclease_P_complex_subunit_Pop4_(783_nt)			AAGGAGGAGTGCAAGTATGA	54.937	TCAAAGATATTCCACATTGC	53.638	185		(CAG)4
13	ANID_00190T0_|_Aspergillus_nidulans_FGSC_A4_tRNA-splicing_endonuclease_subunit_sen34_(933_nt)			AACATCTTCTATCGCTTCCA	55.04	CAATGAGAAAACCCTTCTTG	54.936	246		(GAA)4
14	ANID_00249T0_|_Aspergillus_nidulans_FGSC_A4_F-box_domain-containing_protein_(1521_nt)			AGAATCATTGTCGATATGGG	54.918	GAAGCTTTCAAGTCAAATGG	55.088	389		(CAAT)3
15	ANID_00268T0_|_Aspergillus_nidulans_FGSC_A4_conserved_hypothetical_protein_(2376_nt)			CACCACCCGATCATACTACT	54.937	CATGGAGAGATAGAACAGGC	54.848	241		(CAC)4
20	ANID_00317T0_|_Aspergillus_nidulans_FGSC_A4_EF_hand_domain-containing_protein_(3777_nt)			TCTGAAGGCAAACCTAACAT	54.959	ATTCTGATCGAAGCTGAAGA	55.154	129		(GAT)4
22	ANID_00337T0_|_Aspergillus_nidulans_FGSC_A4_conserved_hypothetical_protein_(1116_nt)			GTAAAAGAGACCGTTGCATT	54.551	GGTGTATACTCGCAGGAAAG	54.994	218		(CTCA)3
23	ANID_00365T0_|_Aspergillus_nidulans_FGSC_A4_conserved_hypothetical_protein_(402_nt)			ATGACACGAAATATCTCCCA	55.421	CATTGACCTTGAAGTGATGA	54.427	342		(GAG)4
26	ANID_00463T0_|_Aspergillus_nidulans_FGSC_A4_SH3_and_Ded_cyto_domain-containing_protein_(6357_nt)			ATGAGCCTGATGAACTTGAC	55.176	CGTTTGAATGGGTTCATTAT	55.023	296		(GAGGAA)3
28	ANID_00498T0_|_Aspergillus_nidulans_FGSC_A4_MFS_multidrug_transporter_(1638_nt)			TGAACACGTACTACGAGCAG	55.053	CCAATATTGAATTCGTGGTT	55.023	283		(TCT)4
29	ANID_00498T0_|_Aspergillus_nidulans_FGSC_A4_MFS_multidrug_transporter_(1638_nt)			TGAACACGTACTACGAGCAG	55.053	GTATTGAATTCGTGGTTCGT	55.075	280		(TCT)4
31	ANID_00521T0_|_Aspergillus_nidulans_FGSC_A4_conserved_hypothetical_protein_(813_nt)			TCCCGTCCTTTCTTCTTC	55.214	TGTGTCAGGATTATGGTGTG	55.147	193		(CTTT)3
33	ANID_00573T0_|_Aspergillus_nidulans_FGSC_A4_TBC_domain-containing_protein_(3231_nt)			GATCGTCTTCTTCGTCCC	55.511	CATCCTCTTGAGTTCCCG	56.586	126		(TCG)4
35	ANID_00585T0_|_Aspergillus_nidulans_FGSC_A4_C6_zinc_finger_domain-containing_protein_(1671_nt)			CAGACACACAGAATTAGCGA	54.924	AGTCGTTGACCATATCATCC	54.796	192		(CAG)4
36	ANID_00601T0_|_Aspergillus_nidulans_FGSC_A4_conserved_hypothetical_protein_(1857_nt)			CGAAAGTTATTTCGCTGC	54.662	CTCAGAGTCGGTCTCATTTG	55.906	159		(ATCGGC)3
38	ANID_00623T0_|_Aspergillus_nidulans_FGSC_A4_long_chain_fatty_alcohol_oxidase_(2238_nt)			AGACTCAAGCTTATGTTCGC	54.852	GAACACCAGTAGCGACTTTC	55.011	384		(GGT)4
39	ANID_00646T0_|_Aspergillus_nidulans_FGSC_A4_ATP-dependent_helicase_NAM7_(3210_nt)			AGTCAGAACTGGATCGAACA	55.722	TACAAATGCTTTATTGGCTG	54.181	131		(TGA)4
40	ANID_00678T0_|_Aspergillus_nidulans_FGSC_A4_predicted_protein_(423_nt)			AATACTCAGCTGGTGGAGG	55.214	TAGACGCTCTTGTATCCGTT	55.159	113		(GAA)4
41	ANID_00698T0_|_Aspergillus_nidulans_FGSC_A4_conserved_hypothetical_protein_(2181_nt)			AGTCATTCTTGGTGTTGGAC	54.913	GTTGTTACCGGCAGTAGAAG	55.078	216		(GAA)4
42	ANID_00698T0_|_Aspergillus_nidulans_FGSC_A4_conserved_hypothetical_protein_(2181_nt)			CTTCTACTGCCGGTAACAAC	55.078	GAGTTCCATTTCATCTTCCA	55.081	250		(CTG)5
46	ANID_00790T0_|_Aspergillus_nidulans_FGSC_A4_hypothetical_protein_(972_nt)			CTGGTGAAGGAGACAAAGAG	54.979	TATAGTGTTCTCCTCCCTGC	54.441	214		(AAGGAG)3
49	ANID_00818T0_|_Aspergillus_nidulans_FGSC_A4_tRNA-dihydrouridine_synthase_3_(2145_nt)			CTATAAGGACCGTGAAGACG	55.007	TCCTCAACCAATACCAACTC	55.033	354		(AAG)4
52	ANID_00944T0_|_Aspergillus_nidulans_FGSC_A4_ATP-dependent_RNA_helicase_rok1_(2211_nt)			TGCAGATGATGAAGCAGTAG	55.011	CACAGGGATCATAAAGGAAA	55.146	349		(AAG)4
54	ANID_00956T0_|_Aspergillus_nidulans_FGSC_A4_dihydrouridine_synthase_(1692_nt)			CGCCTAAGAAGAAACAGAGA	55.007	GCCGCTTCCACTCCT	55.408	252		(AAG)5
55	ANID_00976T0_|_Aspergillus_nidulans_FGSC_A4_conserved_hypothetical_protein_(2877_nt)			GGAAGTCAATCCTTCAATCA	55.081	AACACTATCTGCTGTTGCTG	54.034	196		(CAG)5-(CAG)5
57	ANID_00990T0_|_Aspergillus_nidulans_FGSC_A4_endoribonuclease_ysh1_(2628_nt)			TCGAAGAAGTATCTGCACCT	55.107	GTTGTTTGCGCTAGTTTACC	55.241	202		(CGAA)3
58	ANID_00990T0_|_Aspergillus_nidulans_FGSC_A4_endoribonuclease_ysh1_(2628_nt)			CCGTCCTACTTACTGTGGAG	54.905	CCGATAGTGTGTCAGGATCT	55.052	247		(CAC)5
59	ANID_00999T0_|_Aspergillus_nidulans_FGSC_A4_adenylyl_cyclase-associated_protein_(1590_nt)			GGTGCTGAAGGAATACAAAG	54.959	ATGAGGATTGATTGGTTCTG	54.946	394		(CCA)4
60	ANID_01029T0_|_Aspergillus_nidulans_FGSC_A4_conserved_hypothetical_protein_(1743_nt)			TGCTGGATGACTTTGATGTA	55.112	TGCTGGGAGTACATGAGTCT	55.758	339		(CTC)4
61	ANID_01032T0_|_Aspergillus_nidulans_FGSC_A4_conserved_hypothetical_protein_(894_nt)			GTCTGTGAGGATTGTCGAGT	55.071	CTCAAGCTTTCATATTTCCG	55.229	120		(CGTCTG)3
62	ANID_01034T0_|_Aspergillus_nidulans_FGSC_A4_polyketide_synthase_(8169_nt)			GATCTAGATGAGTTCGTCGC	55.007	AAAGTACCCAGACTGCTCAA	55.024	267		(GCA)4
63	ANID_01034T0_|_Aspergillus_nidulans_FGSC_A4_polyketide_synthase_(8169_nt)			AGACACTTCTAAGCCACAGC	54.744	ATGGAGGAGATGAATTGGA	55.277	154		(GCA)4
64	ANID_01038T0_|_Aspergillus_nidulans_FGSC_A4_TMEM1_family_protein_(4302_nt)			CACCTACGTTTTCTCTCGAC	55.024	TAGATCAGATCGGAGTGTCC	55.1	199		(GCGA)3
69	ANID_01106T0_|_Aspergillus_nidulans_FGSC_A4_conserved_hypothetical_protein_(1731_nt)			CCGCACTTATGGGAAGTC	56.58	TCGTATTCTTGCGTACACTG	54.984	380		(GCAAA)3
72	ANID_01158T0_|_Aspergillus_nidulans_FGSC_A4_cell_wall_biogenesis_protein_phosphatase_Ssd1_(4125_nt)			TCTATCGGTTCCTTCCAATA	54.825	GGTCCCCAGTAGAGTCTGA	54.979	266		(CAG)4
76	ANID_01259T0_|_Aspergillus_nidulans_FGSC_A4_pre-mRNA_splicing_factor_CLF1_(2022_nt)			GGAAGAAGAGGAAGAGGAAG	54.797	TGTTTCTCGATCTTGTCGAT	55.807	192		(GAAGAG)3
86	ANID_01431T0_|_Aspergillus_nidulans_FGSC_A4_conserved_hypothetical_protein_(1050_nt)			GTGTCTTCTTTCAAACCAGC	54.974	ACTGGTGGTACAGATGAAGG	54.965	357		(ATACCC)3
88	ANID_01437T0_|_Aspergillus_nidulans_FGSC_A4_conserved_hypothetical_protein_(3543_nt)			GAAAGAAAAGAAGCACGAGA	54.959	TCTTGAATCCTTCCAGTGTC	55.152	358		(ACA)4
94	ANID_01572T0_|_Aspergillus_nidulans_FGSC_A4_conserved_hypothetical_protein_(1257_nt)			CTTCGCTTACGGTCAATAAC	55.173	GAGCATAACAGCGAAGATAGA	54.978	299		(TCGA)3
95	ANID_01574T0_|_Aspergillus_nidulans_FGSC_A4_conserved_hypothetical_protein_(711_nt)			GCAGACCACCTTCCTTCT	55.135	ATTCTCCAGAGGAGATCGAC	55.791	223		(GCGACC)3
97	ANID_01606T0_|_Aspergillus_nidulans_FGSC_A4_annexin_(1443_nt)			ATGTCCTAATCCGCAATACC	56.527	ACAGGTGCAGCAGGC	54.643	105		(GCC)4
101	ANID_01654T0_|_Aspergillus_nidulans_FGSC_A4_conserved_hypothetical_protein_(492_nt)			AACTCCCTTCAGCCTCAG	55.329	AATCTCCAACCGACTCATC	54.896	164		(GCC)4
103	ANID_01824T0_|_Aspergillus_nidulans_FGSC_A4_C6_transcription_factor_(1761_nt)			GCTCGTTCTCAACAACCTAC	55.011	CACAGCAAATGGACTGTATG	55.063	288		(GACGAG)3
104	ANID_01828T0_|_Aspergillus_nidulans_FGSC_A4_conserved_hypothetical_protein_(633_nt)			GAGGAAGAACCCAAACAAA	55.155	ATACTCCCCACCAGCAA	54.609	103		(CAC)4
105	ANID_01905T0_|_Aspergillus_nidulans_FGSC_A4_heterochromatin_protein_(684_nt)			GGAGAACGAAGTCAAGACAG	54.965	GTCATAACATGTTTCGATGG	53.811	115		(GATGAG)5
106	ANID_01908T0_|_Aspergillus_nidulans_FGSC_A4_conserved_hypothetical_protein_(2736_nt)			AGCATTGATGAAGAAGAGGA	54.983	TGCACCATCATCTTGAAGTA	55.112	329		(GAC)4
111	ANID_01984T0_|_Aspergillus_nidulans_FGSC_A4_transcription_regulator_BDF1_(2427_nt)			CTCGGAAGAAAGTGATGAAG	55.083	TTTGCTATCCTTCTTTTTCG	54.965	150		(AAG)4
115	ANID_02032T0_|_Aspergillus_nidulans_FGSC_A4_polyketide_synthase_(6717_nt)			GACATGGCCATAGAGACACT	55.038	GTTTCTGTTGGATTGAGTGG	55.548	155		(AGA)4
116	ANID_02035T0_|_Aspergillus_nidulans_FGSC_A4_polyketide_synthase_(7683_nt)			AAAACACCAATCGAATCATC	54.954	TGGGGGTCATCATTAAGTAG	55.016	301		(CGT)4
117	ANID_02051T0_|_Aspergillus_nidulans_FGSC_A4_conserved_hypothetical_protein_(1470_nt)			GGCTAAGGCTAAGGATAAGG	55.04	CTCATTGTCATTGGACTCCT	55.013	109		(CTAAGG)3
122	ANID_02218T0_|_Aspergillus_nidulans_FGSC_A4_DUF803_domain_membrane_protein_(2313_nt)			CAGAGTCGATTTGTCTCCTC	54.875	GAAGAAGTATGGTGGAGCTG	54.937	272		(TGA)5
126	ANID_02289T0_|_Aspergillus_nidulans_FGSC_A4_sucrose_transporter_(1908_nt)			CGTTTGCTCTAATCTCTGCT	55.03	CTATCTCTTCCTCGGCGT	55.463	204		(ATG)4
127	ANID_02332T0_|_Aspergillus_nidulans_FGSC_A4_succinate_dehydrogenase_iron-sulfur_protein_(822_nt)			CTACGAATTGGACCTGAAGA	55.383	TGATCGACTTGTACTGCTTG	54.924	281		(CTTG)3
131	ANID_02458T0_|_Aspergillus_nidulans_FGSC_A4_conserved_hypothetical_protein_(3126_nt)			AAACGATGAAGAATCTCGAA	55.004	GAATTGTGGGAGATAGTTGG	54.536	381		(GGTC)3
132	ANID_02464T0_|_Aspergillus_nidulans_FGSC_A4_longevity-assurance_protein_1_(1320_nt)			CAAAACCCTCAACTATCTCG	54.971	TACCGCTTAACAGGCTGC	57.602	348		(GAA)4
134	ANID_02490T0_|_Aspergillus_nidulans_FGSC_A4_metaphase-anaphase_transition_protein_(1578_nt)			AAAATCCCTCCATATCCAAT	54.951	GTACCTGTACTTCTGTCGCC	54.877	390		(GAA)4
135	ANID_02491T0_|_Aspergillus_nidulans_FGSC_A4_DNA_replication_licensing_factor_(2667_nt)			ACGAATTCGACAAGATGAAC	55.191	TGTGAGTTGAACGTTCTCAG	54.77	191		(CT)6
137	ANID_02505T0_|_Aspergillus_nidulans_FGSC_A4_F-box_domain-containing_protein_(1962_nt)			TCCAGCTATATTGACCTCGT	54.909	TTCTCTACTAAGCGTCCGTC	54.865	197		(GGC)4
138	ANID_02509T0_|_Aspergillus_nidulans_FGSC_A4_indoleamine_2,3-dioxygenase_subfamily_(1437_nt)			ATGCTTCCTCCGATTCC	55.913	GGCTTGGAGTACGAGTGATA	55.408	101		(CTTC)3
139	ANID_02532T0_|_Aspergillus_nidulans_FGSC_A4_copper_amine_oxidase_1_(2025_nt)			AGATGACTGTTCCATATGCC	54.97	GTCGAACTTGTAGGCGAATA	55.576	302		(CGG)4
140	ANID_02593T0_|_Aspergillus_nidulans_FGSC_A4_conserved_hypothetical_protein_(1113_nt)			ACCACTTCTTGACAAAATCG	55.288	CAGGCTCCATAACTTGACAT	55.24	259		(CATC)3
141	ANID_02607T0_|_Aspergillus_nidulans_FGSC_A4_conserved_hypothetical_protein_(1578_nt)			CTTACGAAAGTGATGAAGCC	55.123	TCCAGAGTCGGAAAATAAAA	55.035	353		(AAGC)3
143	ANID_02659T0_|_Aspergillus_nidulans_FGSC_A4_conserved_hypothetical_protein_(2493_nt)			GAATCAACCCAGACAGAATC	54.444	CAAGTCCGAAGTGTACCG	55.017	259		(CTCGCC)3
154	ANID_02895T0_|_Aspergillus_nidulans_FGSC_A4_LipA_and_NB-ARC_domain-containing_protein_(4437_nt)			GCAAGGACAGAAGTCAAAAC	54.974	GATCTCAATGTTGCTTTCGT	55.36	364		(TCC)4
160	ANID_03077T0_|_Aspergillus_nidulans_FGSC_A4_conserved_hypothetical_protein_(801_nt)			GGCCTTAGTAGTTGGGATCT	55.004	GCATCCAGTACTCCAAGAAG	54.937	350		(TGC)4
161	ANID_03089T0_|_Aspergillus_nidulans_FGSC_A4_conserved_hypothetical_protein_(1020_nt)			AGATGTCTGTGGAGGAAATG	55.013	AGCAGCTTCTTGAACTTGTG	55.868	367		(ACG)4
162	ANID_03094T0_|_Aspergillus_nidulans_FGSC_A4_TBC_domain-containing_protein_(2475_nt)			GCGCAGTATTCCCAGTATAG	55.127	CTTAGAGAACCTCATGTCCG	54.95	162		(CGACAA)3
165	ANID_03150T0_|_Aspergillus_nidulans_FGSC_A4_glutamate-cysteine_ligase_Gcs1_(1998_nt)			GCAGAGAATATGGAAACAGC	55.027	TACCGTTCGCCCGTT	56.872	281		(CCA)4
167	ANID_03291T0_|_Aspergillus_nidulans_FGSC_A4_conserved_hypothetical_protein_(1374_nt)			GAGCATCACAACAACAACAG	55.083	GACGTAGGATGCAAAGTACC	54.815	223		(ACA)4
171	ANID_03498T0_|_Aspergillus_nidulans_FGSC_A4_MFS_sugar_transporter_(1686_nt)			CCGTACTATGTCACCGAAGT	55.192	CCGATAAACAGTCCATTGAT	55.004	167		(GGCT)3
176	ANID_03623T0_|_Aspergillus_nidulans_FGSC_A4_COP9_signalosome_complex_subunit_7_(984_nt)			TCTTCACTTATAACGGGTCG	55.425	GACATCATCATCAAACTCCC	55.188	350		(GGTCAG)4
179	ANID_03674T0_|_Aspergillus_nidulans_FGSC_A4_immunogenic_protein_(1671_nt)			AGGACAAGAAGGAGGAAGAG	55.157	ATTCAGCAGGAGTGTCCTTA	54.937	370		(AGG)4
180	ANID_03679T0_|_Aspergillus_nidulans_FGSC_A4_general_stress_protein_39_(891_nt)			CATAATTACTGGCGGTGACT	55.287	TGTGGCATAGTGTACTTGGA	55.063	219		(GAG)4
181	ANID_03736T0_|_Aspergillus_nidulans_FGSC_A4_conserved_hypothetical_protein_(1578_nt)			CGAAAGTGATAAACCTCCAG	54.971	TGTAGATTCCTCACATCCCT	54.499	384		(AGAA)3
183	ANID_03749T0_|_Aspergillus_nidulans_FGSC_A4_DNA_mismatch_repair_protein_Msh3_(3318_nt)			GGGTACGTGAAACCTGAATA	55.088	GCTTCAGTATATCTGCCGTC	55.063	199		(AGCC)3
185	ANID_03768T0_|_Aspergillus_nidulans_FGSC_A4_C6_transcription_factor_(2094_nt)			TCGACCAAAATCTGATTGAT	55.554	ATCTCGCAACAAAGACTCAT	54.923	383		(AGA)4
188	ANID_03820T0_|_Aspergillus_nidulans_FGSC_A4_conserved_hypothetical_protein_(888_nt)			TCGACCCTTACGGATTATAG	54.478	TGTAATCAGATCTTCGTCCC	55.118	111		(GCG)4
191	ANID_03884T0_|_Aspergillus_nidulans_FGSC_A4_conserved_hypothetical_protein_(1647_nt)			ACAACAACTCAGCCTTTGAT	54.84	TCTTGAACAGCATTGTTGAG	54.885	391		(CCG)4
192	ANID_03893T0_|_Aspergillus_nidulans_FGSC_A4_conserved_hypothetical_protein_(819_nt)			GATTGCAATGTTGGTTCTTT	55.205	GCAAGGTTGCTGATAGTAGG	55.159	207		(ATGGA)3
193	ANID_03920T0_|_Aspergillus_nidulans_FGSC_A4_protoporphyrinogen_oxidase_(1809_nt)			TCGATGTCTCAAGCCTTACT	55.107	GGGATTCTTTTCTATCCCAC	55.138	399		(TGG)4
194	ANID_03926T0_|_Aspergillus_nidulans_FGSC_A4_WD_repeat_containing_protein_5_(1569_nt)			TGCGTCTATGATTGCTAGTG	55.069	CTTTGCCTGTTAGGACATTC	54.959	194		(CCG)4
198	ANID_03998T0_|_Aspergillus_nidulans_FGSC_A4_conserved_hypothetical_protein_(1008_nt)			TCTGAGAAAGACAGAGGGC	55.483	GGCGAGGAACTTAGACAGTA	54.699	251		(CAAGGG)3
205	ANID_04070T0_|_Aspergillus_nidulans_FGSC_A4_conserved_hypothetical_protein_(771_nt)			AGTGAGTATGGATCTGGAGG	54.045	GCCGATCTTCTCATACAAAT	54.374	259		(GAG)4
208	ANID_04254T0_|_Aspergillus_nidulans_FGSC_A4_conserved_hypothetical_protein_(738_nt)			TCCAATCACAATCATGCTAA	55.041	GATCGTAAAACCTCATCCAA	55.134	284		(TCA)4
213	ANID_04270T0_|_Aspergillus_nidulans_FGSC_A4_actin_cytoskeleton-regulatory_complex_protein_pan1_(4455_nt)			GAGGAATGTTTCTCAACCAA	55.167	GGAGGAGGTGGTGGAATA	55.665	389		(GCC)6
214	ANID_04270T0_|_Aspergillus_nidulans_FGSC_A4_actin_cytoskeleton-regulatory_complex_protein_pan1_(4455_nt)			CAGCTGAAATAGAGCCATCT	54.779	CTGAATAGAGGCCAACAAAG	55.135	242		(CCGCCT)3
217	ANID_04286T0_|_Aspergillus_nidulans_FGSC_A4_conserved_hypothetical_protein_(2622_nt)			GTTTTTCACGGAAGTTATCG	54.979	ATGTTGGAAAGCTCTGTAGC	54.685	198		(CAGAG)3
220	ANID_04318T0_|_Aspergillus_nidulans_FGSC_A4_peroxin-20_Pex20-Penicillium_chrysogenum_(1203_nt)			GCAAGATAGGCTGATTTCAC	55.027	AGTGCCTGATTCTCCTGTAA	54.937	375		(CAA)4
221	ANID_04338T0_|_Aspergillus_nidulans_FGSC_A4_conserved_hypothetical_protein_(774_nt)			ACATCATCGTCTTTCTCGAT	54.66	CAAAGTAACTGCGGAAAAAC	55.218	147		(CTT)4
223	ANID_04429T0_|_Aspergillus_nidulans_FGSC_A4_conserved_hypothetical_protein_(2211_nt)			CCTTCTCAGCTCTGATGTTC	55.052	TGTTCTTTGGGCTTTACAAT	54.979	175		(CAG)4
225	ANID_04451T0_|_Aspergillus_nidulans_FGSC_A4_conserved_hypothetical_protein_(354_nt)			CAGTCAAACTGAACAGAGAGG	55.08	GAGCTATGTCGGTAATGTCC	54.728	107		(TTCT)3
229	ANID_04529T0_|_Aspergillus_nidulans_FGSC_A4_conserved_hypothetical_protein_(1026_nt)			CTCGCAGGAGTATCAGTACC	54.974	TCTCCATGCTAGTTTTTGCT	55.287	391		(AGA)4
230	ANID_04531T0_|_Aspergillus_nidulans_FGSC_A4_alpha/beta_hydrolase_(1743_nt)			AACAAACGGTTTCAGTTCAC	55.192	TTATTTTTCCAACAATGGCT	54.918	225		(AAG)4
231	ANID_04557T0_|_Aspergillus_nidulans_FGSC_A4_mitochondrial_inner_membrane_AAA_protease_Yta12_(2652_nt)			ACCACCTACTGAAAACGATG	55.156	GAGTCATGCCATTCTTTTGT	55.191	260		(GGA)4
233	ANID_04618T0_|_Aspergillus_nidulans_FGSC_A4_conserved_hypothetical_protein_(2175_nt)			GGATGTCCCGTCTGTATCTA	54.983	TGTAACGTTATCAACACGCT	54.391	307		(AGC)4
234	ANID_04625T0_|_Aspergillus_nidulans_FGSC_A4_arsenic_methyltransferase_Cyt19_(849_nt)			GATTCAAGACACCTACTCCG	54.765	TTACGAGCAGCTAGGAAGAC	55.03	153		(AAAC)3
235	ANID_04632T0_|_Aspergillus_nidulans_FGSC_A4_cytoplasm_to_vacuole_targeting_Vps64_(2241_nt)			CTCTCCATTGAACAGGTTGT	55.103	TGGTAGAGCATCAGGTTTTT	54.959	279		(AGC)4
237	ANID_04697T0_|_Aspergillus_nidulans_FGSC_A4_palmitoyltransferase_pfa5_(1434_nt)			AACAACATATCTTCGCCATC	55.157	TCCGGTCGTTGATGAAT	55.566	374		(CAT)4
238	ANID_04707T0_|_Aspergillus_nidulans_FGSC_A4_pre-mRNA-splicing_factor_isy1_(771_nt)			CTATAGGTATTTTGGCCGTG	54.998	CCCAACAGTCTTACCATCAT	54.899	118		(GAG)4
243	ANID_04812T0_|_Aspergillus_nidulans_FGSC_A4_predicted_protein_(603_nt)			AACTCCTGAGTCTGCCTACA	55.003	ACCACAGTCGTCATAGATCC	54.86	300		(CCGAGA)3
245	ANID_04864T0_|_Aspergillus_nidulans_FGSC_A4_glucosyltransferase_(1776_nt)			TGGAGGGCTCAATAAAGATA	54.988	GAACATTGAGAACAACCCAT	54.848	335		(TCC)4
246	ANID_04865T0_|_Aspergillus_nidulans_FGSC_A4_nuclear_localization_sequence_binding_protein_(1554_nt)			AGGAGAAGAAGCCTAAGAGC	54.754	GAACCTCCTCTTCCTCAGAC	55.399	229		(AGCGAG)3
248	ANID_04882T0_|_Aspergillus_nidulans_FGSC_A4_pectine_lyase_F_(1395_nt)			TCAGAAAGAGCATGAGGTCT	55.052	TTAGGACTCAAAAGAGGTGC	54.662	133		(GCA)5
250	ANID_04892T0_|_Aspergillus_nidulans_FGSC_A4_mRNA_3'-end-processing_protein_rna14_(3228_nt)			GAAAACCAGAACTATCGGTG	54.792	TCAATTCTATTGCGACTCCT	55.04	389		(TGAGGA)3
251	ANID_04894T0_|_Aspergillus_nidulans_FGSC_A4_bromodomain_protein_(3417_nt)			AAGATCCACGTATCGCTCTA	55.075	GCATCTCTATCGTTCTCCAG	55.02	373		(GACGAT)3
252	ANID_04917T0_|_Aspergillus_nidulans_FGSC_A4_dynactin_Arp1_p62_subunit_(1914_nt)			ATTGCAATCAGTTACATCCC	54.991	CACTGGAATCTCAAGGACAT	55.013	337		(CCA)4
253	ANID_04925T0_|_Aspergillus_nidulans_FGSC_A4_glutamate_carboxypeptidase_Tre2_(2655_nt)			CGAATATGATTCTCTCCCAA	55.228	CATCCATCTGATTAAGCTCC	54.786	296		(CCGA)3
256	ANID_04949T0_|_Aspergillus_nidulans_FGSC_A4_transcription_factor_tfiiic_complex_subunit_tfc6_(2193_nt)			CCTACACAGTTGACCCATTT	54.987	GCCTCAGATACATCACCATC	55.403	181		(GAAGAG)3
257	ANID_04973T0_|_Aspergillus_nidulans_FGSC_A4_conserved_hypothetical_protein_(1533_nt)			GGTTGATGATAGCCCTCTCT	55.82	TCTCAGATGGAGGGTTTAGA	54.824	352		(CGCTGC)3
259	ANID_05052T0_|_Aspergillus_nidulans_FGSC_A4_C6_transcription_factor_(2061_nt)			TCAAAGCTTAAATGTGACCA	54.41	GCAGGTTCTCGTCTGTAAAC	55.011	340		(CTGCAT)3
267	ANID_05499T0_|_Aspergillus_nidulans_FGSC_A4_filament-forming_protein_(6120_nt)			GACACAACAACCACAGTCAG	54.78	GATTCTGCTGGTGAGATCC	55.525	162		(CAGCCG)3
268	ANID_05580T0_|_Aspergillus_nidulans_FGSC_A4_conserved_hypothetical_protein_(930_nt)			TCAAGGCTCAGTTGACTTCT	55.14	CAATATCCTCATCGCTCTTC	54.954	156		(CCCG)3
272	ANID_05642T0_|_Aspergillus_nidulans_FGSC_A4_conserved_hypothetical_protein_(786_nt)			CATTCTAGCGATGATGATGA	54.675	GAGCTGTCTGAGTTCTGCAT	55.608	278		(GAT)4
274	ANID_05664T0_|_Aspergillus_nidulans_FGSC_A4_conserved_hypothetical_protein_(1026_nt)			CATGGACTATCGTCTGGAAT	54.983	GTAGCTTTCTTGCGAGGTC	55.252	124		(TCA)4
276	ANID_05685T0_|_Aspergillus_nidulans_FGSC_A4_conserved_hypothetical_protein_(666_nt)			CATCAATTCCTGACTGGTTT	55.033	GCTTGACGTATTACCAGCTT	54.75	220		(AAGA)3
277	ANID_05707T0_|_Aspergillus_nidulans_FGSC_A4_conserved_hypothetical_protein_(1128_nt)			CTCCACGAATACTACGAAGC	55.159	AAAAAGCTGCTAAGCACATC	55.036	293		(TGGA)3
280	ANID_05728T0_|_Aspergillus_nidulans_FGSC_A4_serine/threonine-protein_kinase_ssp1_(3609_nt)			GAGTTGTCTAAAACCGTTGG	54.878	CAAATCCCACAATTCTTCAT	54.967	294		(GAG)4
285	ANID_05847T0_|_Aspergillus_nidulans_FGSC_A4_conserved_hypothetical_protein_(1323_nt)			GAACCTACATCGCTCATTTC	54.86	GGAAGTTAAAGAGACCGGAT	54.969	275		(CGC)4
288	ANID_05892T0_|_Aspergillus_nidulans_FGSC_A4_origin_recognition_complex_subunit_Orc4_(2229_nt)			AACACAGACACACGAACAGA	54.97	CTCTCCCATAGCTCATCAAC	54.848	374		(GAGGAC)3
289	ANID_05893T0_|_Aspergillus_nidulans_FGSC_A4_developmental_regulator_flbA_(2160_nt)			TGCCAACTTCCATATCTACC	55.169	AGTAAAACTGGGTGTGGTTG	55.073	251		(CTT)4-(GCT)6
290	ANID_05901T0_|_Aspergillus_nidulans_FGSC_A4_DNA_replication_complex_GINS_protein_psf2_(819_nt)			GAGAGAGGTTAGATCTGCGA	54.713	CAGAACTCCATCTCATCGTT	55.189	126		(CCGC)3
291	ANID_05930T0_|_Aspergillus_nidulans_FGSC_A4_lysophospholipase_A_(1107_nt)			GATAGTCAACACGACGGATT	55.057	CCGAATTGAACCAGAAATAC	54.734	113		(GGTT)3
292	ANID_05939T0_|_Aspergillus_nidulans_FGSC_A4_5'-nucleotidase_(1749_nt)			CGAGACGATCAAGAACTACC	54.937	GGTGAGAGAGCAGGATGAT	55.055	194		(ACG)4
294	ANID_05996T0_|_Aspergillus_nidulans_FGSC_A4_conserved_hypothetical_protein_(330_nt)			GACATCAAGGAGGTTCTCTCT	54.988	CTTCTCCTCCTCCTTCTCAG	55.759	225		(TGC)4
295	ANID_05998T0_|_Aspergillus_nidulans_FGSC_A4_conserved_hypothetical_protein_(1494_nt)			TTAGCAAAACTTGCGTTGTA	54.898	CAACAAGGTCGCTAAATAGG	55.184	145		(GCTT)3
297	ANID_06060T0_|_Aspergillus_nidulans_FGSC_A4_conserved_hypothetical_protein_(4557_nt)			TCTAGCTTAGGACAGAACGC	55.03	GCGTCTTTTCAAATGTCTTC	55.075	187		(CCAG)3
298	ANID_06060T0_|_Aspergillus_nidulans_FGSC_A4_conserved_hypothetical_protein_(4557_nt)			GAAGACATTTGAAAAGACGC	55.075	TAATGAGGCAAACAAGTCCT	54.959	335		(GAA)4
302	ANID_06161T0_|_Aspergillus_nidulans_FGSC_A4_peroxin-8_Pex8-Penicillium_chrysogenum_(2103_nt)			ATCGTGAACAATGGGTTAAG	55.088	CGCTCTTATCGGTAACTTGT	54.763	317		(GA)7
304	ANID_06172T0_|_Aspergillus_nidulans_FGSC_A4_conserved_hypothetical_protein_(1239_nt)			CTGAGAAACCTCACTCTTGC	55.14	CGGTGAGTCTGGTCTAGAAG	55.017	356		(CCAGTG)3
305	ANID_06186T0_|_Aspergillus_nidulans_FGSC_A4_Rad4_family_protein_(2778_nt)			CGAGAATAAGGATCTCGTTG	55.052	TACTCTTCCGGTGATGATTC	55.118	365		(GAA)5
307	ANID_06240T0_|_Aspergillus_nidulans_FGSC_A4_OB-fold_nucleic_acid_binding_domain-containing_protein_(903_nt)			GGCAAGCTCTTTCAGATAAA	54.932	AGTCTATTTCGCCTCTCAAG	53.923	349		(AG)6
309	ANID_06264T0_|_Aspergillus_nidulans_FGSC_A4_conserved_hypothetical_protein_(1791_nt)			AACAGCAGCTCTTCGTAATG	55.817	GTGTTGCTGCTGAACTTGT	54.767	143		(CAAGCC)4
310	ANID_06266T0_|_Aspergillus_nidulans_FGSC_A4_pre-rRNA_processing_protein_Tsr1_(2433_nt)			CTTGGATGATGTATCGGACT	54.983	TGGCTCTGTACTCTTCCAGT	55.003	118		(CGA)4
311	ANID_06290T0_|_Aspergillus_nidulans_FGSC_A4_conserved_hypothetical_protein_(816_nt)			TAAAAAGCTCTCTCCTGACG	55.007	TTGCTCTTTAGGATTCTTCG	54.944	135		(AAGC)3
319	ANID_06443T0_|_Aspergillus_nidulans_FGSC_A4_ABC_multidrug_transporter_(4269_nt)			ACCATGTTCATCTTCTCGAC	55	GATAGTAATTGCTTGCCGTC	55.08	316		(TGCGA)3
320	ANID_06482T0_|_Aspergillus_nidulans_FGSC_A4_conserved_hypothetical_protein_(909_nt)			CTCGATCGCCCAGATT	55.348	ATAGCAGAGACGCAGGTAGA	55.312	112		(CCT)4
323	ANID_06536T0_|_Aspergillus_nidulans_FGSC_A4_imidazoleglycerol-phosphate_dehydratase_(735_nt)			ACACCAACGAGACCAAAAT	55.388	CATATGGTCTAGGAACCCAA	55.016	218		(TC)6
330	ANID_06651T0_|_Aspergillus_nidulans_FGSC_A4_mRNA-nucleus_export_ATPase_(3357_nt)			TGTTGTTGTGGAGAATTTGA	54.986	CGTTCAGAACAGAAAGAACC	54.987	233		(TGT)4
332	ANID_06684T0_|_Aspergillus_nidulans_FGSC_A4_conserved_hypothetical_protein_(2091_nt)			GGATCCATATGCACAAGACT	54.97	GTAGTCTGTCTCCACGGGT	54.915	380		(ACA)4
333	ANID_06695T0_|_Aspergillus_nidulans_FGSC_A4_nonsense-mediated_mRNA_decay_factor_(3513_nt)			GAGAAGTTGGTTGCGAATAC	54.946	GTAGTCCTTTCCTCCGAAAT	54.969	356		(AAG)4
334	ANID_06696T0_|_Aspergillus_nidulans_FGSC_A4_transcription_factor_Tos4_(1542_nt)			AGTGACCTGAGTAAGCCTGA	55.003	GTCATCGAAGTCAGGAATGT	55	294		(AGG)4
335	ANID_06696T0_|_Aspergillus_nidulans_FGSC_A4_transcription_factor_Tos4_(1542_nt)			AGTGACCTGAGTAAGCCTGA	55.003	GTCATCGAAGTCAGGAATGT	55	282		(AGA)5
337	ANID_06709T0_|_Aspergillus_nidulans_FGSC_A4_guanyl-nucleotide_exchange_factor_(5994_nt)			GAAGGTCAAGCAGAGAAAGA	54.765	AGTCAGACCGTATGAAGCC	55.202	110		(CAA)4
340	ANID_06790T0_|_Aspergillus_nidulans_FGSC_A4_conserved_hypothetical_protein_(1830_nt)			AATACTGATGAACCGACTGC	55.228	TCAAAAGTGCATTTGCC	53.861	231		(TGGA)3
341	ANID_06805T0_|_Aspergillus_nidulans_FGSC_A4_quinate_permease_(1650_nt)			GGCGCTTATATCTACGTTGT	54.728	CAAAGCTGCTCTTTCAACTT	55.078	388		(TCT)4
343	ANID_06826T0_|_Aspergillus_nidulans_FGSC_A4_microfibril-associated_protein_(1443_nt)			GATACCGACCTGGAAAGC	55.552	GTTGTCATCATCGTCTTCCT	55	218		(GAAGAG)3
344	ANID_06826T0_|_Aspergillus_nidulans_FGSC_A4_microfibril-associated_protein_(1443_nt)			AGGAAGACGATGATGACAAC	55	TCCTTTCCATCTGTATCGTC	55.118	229		(GAA)4
346	ANID_06864T0_|_Aspergillus_nidulans_FGSC_A4_translation_initiation_factor_eif-2b_delta_subunit_(1620_nt)			CCTAAAGACAAAACTGCCAC	55.043	CGTATGAAACTGTCGATGAA	54.683	318		(AAG)4
347	ANID_06873T0_|_Aspergillus_nidulans_FGSC_A4_conserved_hypothetical_protein_(948_nt)			ACTTCAATATCACCACCTCG	55.07	ACGTTGAACTTGATGCAGA	55.16	299		(GGTCTG)3
348	ANID_06894T0_|_Aspergillus_nidulans_FGSC_A4_peptidyl-prolyl_cis-trans_isomerase-like_2_(1743_nt)			GCTTCTACTCCAGTGGCTAA	54.865	TGATAGCCCTTTTGCTTTAC	54.83	230		(GA)6
349	ANID_06897T0_|_Aspergillus_nidulans_FGSC_A4_transmembrane_GTPase_Fzo1_(2808_nt)			GCATGATCTTGGATCAGATT	55.017	CCCTTCTTATCCTCAGGTTT	54.982	220		(GGTGGC)3
350	ANID_06922T0_|_Aspergillus_nidulans_FGSC_A4_C			CAAAAAGTTCCCTTTGGTG	55.713	GCCTTACGATCGACATTTAG	55.092	119		(AAG)4
351	ANID_06933T0_|_Aspergillus_nidulans_FGSC_A4_malate_dehydrogenase_(1746_nt)			GATGCGATCCAGAACTACTC	54.834	CTCATTATTCGTCCCACAAT	55.004	294		(CATC)3
352	ANID_06978T0_|_Aspergillus_nidulans_FGSC_A4_ran_exchange_factor_Prp20/Pim1_(1602_nt)			GTGAAGGTAGCTCTGGTGAG	55.003	ACATGGTTATCTCCGCATAC	55.027	384		(GACTCG)5
354	ANID_07026T0_|_Aspergillus_nidulans_FGSC_A4_conserved_hypothetical_protein_(1152_nt)			AACTATTTACAGTGACCGGC	54.423	CTGGTCTGAAGATAACTCGC	55.107	179		(ATG)4
356	ANID_07062T0_|_Aspergillus_nidulans_FGSC_A4_lignostilbene-alpha,beta-dioxygenase_isozyme_III_(1668_nt)			GAAGAAGGGAGAGAACCACT	54.976	TAAAGGGCAGAAAGTCTCG	55.703	354		(TCT)4
358	ANID_07104T0_|_Aspergillus_nidulans_FGSC_A4_protein_kinase_Yak1_(2712_nt)			GAGAGAGAAGTCAACAACCG	54.965	GTTCATTTGCATTGTGTACG	55.069	285		(CAG)4
361	ANID_07254T0_|_Aspergillus_nidulans_FGSC_A4_cell_division_control_protein_48_(2445_nt)			CCGAGAAGAAAGAGGAACTC	55.744	AGCAACGATACCGAACTCT	54.949	117		(GAA)4
362	ANID_07299T0_|_Aspergillus_nidulans_FGSC_A4_curved_DNA-binding_protein_(1212_nt)			CAAGAAGATCGAGGATGAAG	54.996	CGTCAGCCTTCTTAGCC	54.398	107		(AAG)4
363	ANID_07326T0_|_Aspergillus_nidulans_FGSC_A4_conserved_hypothetical_protein_(1500_nt)			GTCCCCAAATCCCTATAATC	54.951	GCTTCGTCTACCCTAGACCT	55.229	366		(GCTCCG)3
366	ANID_07382T0_|_Aspergillus_nidulans_FGSC_A4_salicylate_hydroxylase_(1269_nt)			GCTGGTTGAGACAGGAGAT	55.148	AACTGTTTGACCTTGGAATG	55.12	102		(CGA)4
367	ANID_07388T0_|_Aspergillus_nidulans_FGSC_A4_catalase-peroxidase_(2220_nt)			GATCTAACGAATGCCCCTA	55.24	GATTAGAGACCGAGTTGTGC	54.923	126		(GGC)4
368	ANID_07420T0_|_Aspergillus_nidulans_FGSC_A4_conserved_hypothetical_protein_(339_nt)			TTGAGAAAATAACTGCTGGC	55.702	TTCCCTAATCAAAGACATGG	55.146	189		(GCAG)3
372	ANID_07544T0_|_Aspergillus_nidulans_FGSC_A4_arsenite_resistance_protein_Ars2_(2586_nt)			GATACAGTTCGAAGTCGGAG	54.937	CAGAAATGTGCTTGCCA	54.932	132		(GAA)4
373	ANID_07551T0_|_Aspergillus_nidulans_FGSC_A4_conserved_hypothetical_protein_(939_nt)			TGTTCAACCTACTACCCAGC	55.323	GTCCAGAGTGAACACCATCT	54.888	400		(ACC)4
374	ANID_07565T0_|_Aspergillus_nidulans_FGSC_A4_conserved_hypothetical_protein_(1635_nt)			TGACAACTCGACATACCAAA	55.025	CTGAGGATGTGGTTGAGTCT	55.084	215		(GCA)4
375	ANID_07566T0_|_Aspergillus_nidulans_FGSC_A4_exonuclease_(2172_nt)			CTCACAAGGTTTCGGTTTAG	55.055	GGATGCGAGTTGTATTCTTC	54.86	245		(CAGC)3
376	ANID_07583T0_|_Aspergillus_nidulans_FGSC_A4_conserved_hypothetical_protein_(1968_nt)			CTATTGCTCCCAAGACAGAG	55.12	CACATGGTGCAGTATGTTTT	54.448	163		(CCTC)3
377	ANID_07610T0_|_Aspergillus_nidulans_FGSC_A4_xylanolytic_transcriptional_activator_(2628_nt)			GGCAACTCTGAGAACAACTC	54.952	CCATCCTGGGGATTGA	55.777	291		(TGC)4
380	ANID_07652T0_|_Aspergillus_nidulans_FGSC_A4_DNA_helicase_(2136_nt)			AATTCATAGACCCGACATTG	55.004	ACCTCCAGCGAGTGATCTA	55.837	289		(GCG)4
381	ANID_07671T0_|_Aspergillus_nidulans_FGSC_A4_mitochondrial_carrier_protein_(933_nt)			GTCGTCCACCGCAAC	54.764	TATTGAAGGGTTCGAGAAGA	55.016	370		(CAGTCG)3
384	ANID_07687T0_|_Aspergillus_nidulans_FGSC_A4_import_receptor_(1899_nt)			ATTATCGATGGCTTCTCAAA	54.975	TATGTGAAAGTTGCTCGTTG	54.947	362		(GGC)4
385	ANID_07785T0_|_Aspergillus_nidulans_FGSC_A4_conserved_hypothetical_protein_(1095_nt)			TACGCTCGTTTCTCTTGG	54.986	ACGGTGAATTTCAGAGACAG	55.276	226		(CAG)4
387	ANID_07903T0_|_Aspergillus_nidulans_FGSC_A4_polyketide_synthase_(7818_nt)			TTGAGACAGTCTTCCGAGAT	54.875	GTGATAACCCCAAGAATCTG	54.536	392		(CAGA)3
388	ANID_07934T0_|_Aspergillus_nidulans_FGSC_A4_D-isomer_specific_2-hydroxyacid_dehydrogenase_NAD-binding_(990_nt)			ACGTTCTCGATATTCCTTCA	54.873	AGCCTGAGACTGCTTCATC	55.509	234		(TTCA)3
390	ANID_07971T0_|_Aspergillus_nidulans_FGSC_A4_conserved_hypothetical_protein_(2136_nt)			GCAGAATCTCTGAACTGGAG	55.052	TGAATCTCAGAGAACCCATC	55.062	127		(GCCC)3
391	ANID_07989T0_|_Aspergillus_nidulans_FGSC_A4_phosphatidylserine_decarboxylase_(1074_nt)			AATCGGATTAGTTCATGCC	55.061	GAAAGACCTTGATCTTCCCT	54.913	289		(CTC)4
392	ANID_07991T0_|_Aspergillus_nidulans_FGSC_A4_conserved_hypothetical_protein_(1029_nt)			TCGGTTCAAGTGAAGATAGG	55.383	AGCTGTCATCAGGGAATCTA	54.848	185		(TCT)4
396	ANID_08062T0_|_Aspergillus_nidulans_FGSC_A4_glutamine-serine-proline_rich_protein_(984_nt)			CCCAAGAATACTACAGCGAC	54.994	GCTTTTCCTTCTTCTTGTCA	54.792	315		(CGCCAG)3
401	ANID_08111T0_|_Aspergillus_nidulans_FGSC_A4_conserved_hypothetical_protein_(2262_nt)			AGGAGTTTCCTACATGGGAT	55.077	TCGATGGCAAGGTCTATATC	55.252	392		(TGGC)3
403	ANID_08123T0_|_Aspergillus_nidulans_FGSC_A4_fructosyl_amino_acid_oxidase_(1317_nt)			GAGCCAACACCAAAATCAT	55.919	GATCTCGTCTTCACTTTCCA	55.327	186		(CGG)4
404	ANID_08137T0_|_Aspergillus_nidulans_FGSC_A4_conserved_hypothetical_protein_(1536_nt)			AAGAACGATACCAGCCTACA	54.994	GAGCGTTGAGATATAATGGG	54.848	303		(CGC)4
405	ANID_08154T0_|_Aspergillus_nidulans_FGSC_A4_endo_alpha-1,4_polygalactosaminidase_(1011_nt)			AACCCTAACCAGCACTCATA	54.829	GACGTTATCGGGATCTACAC	54.558	262		(AGC)4
406	ANID_08167T0_|_Aspergillus_nidulans_FGSC_A4_WSC_domain-containing_protein_(1524_nt)			CTTCCCTATCAAGTACGTCG	55.007	GACGGTGCTCTCGATATAAG	55.075	232		(ACCTCG)3
411	ANID_08240T0_|_Aspergillus_nidulans_FGSC_A4_conserved_hypothetical_protein_(1467_nt)			GAGTGGGATAGACGAGATGA	55.1	TTCTCTTTCTCCATATTGGC	54.519	207		(GATTG)3
414	ANID_08256T0_|_Aspergillus_nidulans_FGSC_A4_50S_ribosomal_protein_L27_(831_nt)			CAGGTTGAGGAAACTCAGTC	54.789	CCACATGTATCCAGGGC	55.416	123		(TC)7
419	ANID_08323T0_|_Aspergillus_nidulans_FGSC_A4_conserved_hypothetical_protein_(1140_nt)			GCTATACAGGCATTGAGCTT	54.827	CAAAACAAGTACATTTGGCA	54.802	393		(CCA)4
426	ANID_08609T0_|_Aspergillus_nidulans_FGSC_A4_conserved_hypothetical_protein_(633_nt)			CACGCCAAATACTAGGACAT	55.287	CTTTCCTCATCATCACCACT	55.013	269		(GACTCC)3
427	ANID_08629T0_|_Aspergillus_nidulans_FGSC_A4_DUF521_domain-containing_protein_(1731_nt)			AATTTATGGCAAGGCAATAG	54.653	GAGGTAAATGTGGCTTTCAG	54.959	278		(ACC)4
431	ANID_08683T0_|_Aspergillus_nidulans_FGSC_A4_metalloreductase_transmembrane_component_(2406_nt)			CAAATCCACCTACGTCTCTC	54.765	GCAGGAAAATCTCATCTTTG	55.004	383		(CCAATC)4
434	ANID_08768T0_|_Aspergillus_nidulans_FGSC_A4_conserved_hypothetical_protein_(1287_nt)			CTACCTGACTCTAGTTGGCG	55.24	CAAGATATATGATCACGGCA	54.572	285		(CATG)3
437	ANID_08824T0_|_Aspergillus_nidulans_FGSC_A4_eukaryotic_translation_initiation_factor_6_(744_nt)			CTTCAAGACGTCATACCCAT	55.07	ATCATCAGGCAATGTGTTTC	55.932	150		(ACA)4
439	ANID_08910T0_|_Aspergillus_nidulans_FGSC_A4_polyketide_synthase_(7350_nt)			TCTTCTTCAATGATGGCTTT	55.004	GCTGGGTATAAACACAGGAG	54.829	321		(CGATC)3
441	ANID_08940T0_|_Aspergillus_nidulans_FGSC_A4_conserved_hypothetical_protein_(2109_nt)			TCCCAATATTTCAGTCAACC	54.967	GAATAAACAACGTGGACATTT	54.274	330		(AGCG)3
442	ANID_08995T0_|_Aspergillus_nidulans_FGSC_A4_conserved_hypothetical_protein_(1077_nt)			CTCTACAGAGAACGGTCCAG	55.017	CAAAGACAGACAGGAAGGAG	54.979	272		(CCAGCA)3
445	ANID_09056T0_|_Aspergillus_nidulans_FGSC_A4_conserved_hypothetical_protein_(1608_nt)			CGATACCAGTTGGAGTTTTC	54.792	ATCTCCTTCACGAGTGTGAC	55.071	370		(TGC)4
446	ANID_09061T0_|_Aspergillus_nidulans_FGSC_A4_hypothetical_protein_(1572_nt)			AATAGCTTATCACTTCCCCC	54.943	CTTATTTTTGCCTGATCGAC	55.058	255		(GAACAA)4
448	ANID_09098T0_|_Aspergillus_nidulans_FGSC_A4_conserved_hypothetical_protein_(1014_nt)			AGCGCAGTACTTTCAACAAG	55.894	CCATTTCTCCATGAGACTGT	55.013	238		(CT)6
449	ANID_09102T0_|_Aspergillus_nidulans_FGSC_A4_RNA_polymerase_I_subunit_Rpa43_(1248_nt)			ACACGAAGAAGAAGGACAAA	54.987	GCGTAGGAGAGATTGAGATG	55.02	177		(AGC)4
450	ANID_09104T0_|_Aspergillus_nidulans_FGSC_A4_conserved_hypothetical_protein_(3021_nt)			CTCGCTTTCACGTAGATCAT	55.574	GGACGAAGAATCACTCTCTG	54.875	334		(AGCGAT)3-(TCTGAA)3
454	ANID_09199T0_|_Aspergillus_nidulans_FGSC_A4_integral_membrane_protein_(1395_nt)			CGGACGCTCTACTTTCTTTA	55.06	GAAGATCCAGATGTAGTGGC	54.66	207		(CAC)4
456	ANID_09204T0_|_Aspergillus_nidulans_FGSC_A4_conserved_hypothetical_protein_(594_nt)			ATTCAAGACTCATTGTTGGG	55.033	AAAGGCCTGTAGATTAACCC	55.022	252		(CTGC)3
457	ANID_09289T0_|_Aspergillus_nidulans_FGSC_A4_membrane_transporter_(1575_nt)			CTCAATCGAATCATGGGTAT	54.918	TCGCCATGACAATATACAGA	55.079	106		(TCT)4
458	ANID_09393T0_|_Aspergillus_nidulans_FGSC_A4_MFS_transporter_(1407_nt)			CTCTGGTACTCACTCTTCGG	55.017	CAAAGAGAATGAAAAGACGG	55.1	370		(AGC)6
459	ANID_09394T0_|_Aspergillus_nidulans_FGSC_A4_succinyl-CoA:3-ketoacid-coenzyme_A_transferase_subunit_A_(1611_nt)			CTCAACAATCCTTAGTTCCG	54.971	CTGTGTCAAGGTAGAGAGGC	55.003	157		(CACT)3
460	ANID_09402T0_|_Aspergillus_nidulans_FGSC_A4_Ser/Thr_protein_phosphatase_(1821_nt)			GCTTCCTATCTCAACCCTCT	55.112	CCTCTATCACCTGTGTCGAT	55.052	229		(TGGC)4
461	ANID_09434T0_|_Aspergillus_nidulans_FGSC_A4_zinc_metalloprotease_(3138_nt)			CTATGGACTCAAAGTCGGAG	54.95	TCGTCATCGTTATTGTCAGA	55.112	135		(GAT)4
462	ANID_09451T0_|_Aspergillus_nidulans_FGSC_A4_conserved_hypothetical_protein_(651_nt)			AGCTTCAGCAGCTCATACTT	54.591	GCTTGTTGGTCTCCTTCTC	54.848	152		(CCA)4
463	ANID_09464T0_|_Aspergillus_nidulans_FGSC_A4_glutaredoxin_(711_nt)			AATTAAGACGGATGCTGAGA	55.04	TTTTCTCCTAAAAGCGACTG	55.026	129		(GAGGAC)3-(GAAGAG)3
464	ANID_09486T0_|_Aspergillus_nidulans_FGSC_A4_lipoic_acid_synthetase_(1242_nt)			TACTGTATGTGAGGAAGCCC	55.24	CCAAGTCCCAACATAAGAGA	55.216	373		(CGC)4
465	ANID_09498T0_|_Aspergillus_nidulans_FGSC_A4_tetratricopeptide_repeat_protein_1_(828_nt)			AAGTTAGGAGATTGGAAGGC	55.128	TTCGCTTTACTTATCCTTGC	54.986	398		(TGGG)3
467	ANID_10003T0_|_Aspergillus_nidulans_FGSC_A4_GTP_binding_protein_(1869_nt)			GAGCAAATCTGAAGAAAACC	54.129	CTGCCGAATGAGAATCTTAC	55.04	286		(CGCTC)3
468	ANID_10031T0_|_Aspergillus_nidulans_FGSC_A4_conserved_hypothetical_protein_(1029_nt)			CATCGATGGACAATCTTCTT	55.118	GAGGTTGTGGTGAAGTTGTT	55.003	308		(CACGAT)3
469	ANID_10041T0_|_Aspergillus_nidulans_FGSC_A4_conserved_hypothetical_protein_(1074_nt)			CAGTCTTCTTATCGTGAGGG	54.95	CCTTCAAATGGTTCCTCATA	55.146	395		(AGAC)3
472	ANID_10068T0_|_Aspergillus_nidulans_FGSC_A4_C2H2_finger_domain-containing_protein_(2289_nt)			TCTGAAATCCTCAACAGCTC	55.5	AGATCTGGGAAGTCCTCTGT	55.264	310		(CCTTC)3
473	ANID_10070T0_|_Aspergillus_nidulans_FGSC_A4_conserved_hypothetical_protein_(732_nt)			CCCTCAGACAGAAACTAACG	55.037	CCGTGCGATACATATCATTA	54.642	324		(AGA)4
474	ANID_10186T0_|_Aspergillus_nidulans_FGSC_A4_golgi_matrix_protein_(1533_nt)			AAACTGGATGATGAACGAAC	55.02	CGACTAGTTCACGAAGCTCT	54.928	331		(CGAA)3
475	ANID_10225T0_|_Aspergillus_nidulans_FGSC_A4_conserved_hypothetical_protein_(2991_nt)			GACGATGATATCTCCCTTGA	55.03	CAGGAAAGAACCATCGTAAG	54.971	230		(GAA)4
480	ANID_10350T0_|_Aspergillus_nidulans_FGSC_A4_PX_domain-containing_protein_(2733_nt)			TCTGTACCATCTTTTCCTGG	55.216	AAGACGAATCTCGTTCTTGA	55.07	337		(CGAT)3
481	ANID_10350T0_|_Aspergillus_nidulans_FGSC_A4_PX_domain-containing_protein_(2733_nt)			AAGAACGAGATTCGTCTTGA	55.07	CAAAGGCTCATAGAAGATGG	55.052	315		(GACA)3
486	ANID_10515T0_|_Aspergillus_nidulans_FGSC_A4_serine/threonine_protein_kinase_(2991_nt)			AAGTACATTGACTCCCATGC	55.057	CAGAGCTTGTACAGGAGGAC	55.003	242		(GATT)3
487	ANID_10515T0_|_Aspergillus_nidulans_FGSC_A4_serine/threonine_protein_kinase_(2991_nt)			GATGATGATGATGATGACGA	54.995	GATTCCTTGTGCTGGTTG	54.868	298		(TGA)9
488	ANID_10531T0_|_Aspergillus_nidulans_FGSC_A4_conserved_hypothetical_protein_(1401_nt)			CACTTCAACTAATTCTCCCG	54.971	AGTACAGTGTCATTTCGCGT	55.859	373		(CCGC)3
494	ANID_10734T0_|_Aspergillus_nidulans_FGSC_A4_60S_ribosomal_protein_L19_(8019_nt)			GAGGAGAGGAGAGACAAGGT	54.955	ACCATCTTCAAGAGTAGGCA	54.937	276		(GGAGA)3
497	ANID_10745T0_|_Aspergillus_nidulans_FGSC_A4_serine_hydroxymethyltransferase_(1548_nt)			GTTAGGCCGCTGTGGT	55.374	GCCCTCGGAGTATTTATTTT	55.113	283		(CCGC)3
498	ANID_10750T0_|_Aspergillus_nidulans_FGSC_A4_predicted_protein_(5721_nt)			CAGAGTCTCTAGATGGCAGG	55.103	CCTTGTCTGCATCGTCTC	55.033	333		(AGACGG)4
500	ANID_10792T0_|_Aspergillus_nidulans_FGSC_A4_hypothetical_protein_(1386_nt)			AAATAATTGAAATCCCTCCC	54.698	GACCGTCATCAATATCATCC	55.153	177		(GCCCTC)4
501	ANID_10822T0_|_Aspergillus_nidulans_FGSC_A4_MIZ_zinc_finger_protein_(1515_nt)			GACGATATACTCCGCTCAAC	54.896	GTCACTACCCGTAAGGTCAA	55.156	294		(CGA)4
502	ANID_10853T0_|_Aspergillus_nidulans_FGSC_A4_conserved_hypothetical_protein_(2715_nt)			CTTCTGACTTCGATGACGAC	55.896	GTAGAAGACGAATGCTGACC	54.923	371		(CCGCGA)3
504	ANID_10922T0_|_Aspergillus_nidulans_FGSC_A4_50S_ribosomal_subunit_L30_(1017_nt)			ATATTGTTGAGGCGTTGATT	54.756	TTGGTGTCACCCTTCTTATC	55.033	130		(CAAG)3
505	ANID_10936T0_|_Aspergillus_nidulans_FGSC_A4_DRAP_deaminase_(1611_nt)			AACCGACGATTTACTGGTTA	54.854	ACTGACACTCATAATCGGCT	54.789	307		(TGT)4
515	ANID_11197T0_|_Aspergillus_nidulans_FGSC_A4_conserved_hypothetical_protein_(2559_nt)			GTATGACCTCTGGAAAGCAG	54.937	TCTGCAGGTCCAGTACTTCT	55.003	170		(AGACG)3
520	ANID_11772T0_|_Aspergillus_nidulans_FGSC_A4_conserved_hypothetical_protein_(1467_nt)			TTGGTTCAATTGTTGACAGA	54.986	AAACTAGCAGCGCAGTAGAG	55.309	107		(ACCT)3
522	ANID_11931T0_|_Aspergillus_nidulans_FGSC_A4_predicted_protein_(612_nt)			GTACTTGGACCTCATCCTCA	55.013	CTCACACTCCCACTAGCACT	55.391	343		(CCTCAT)3
523	ANID_11973T0_|_Aspergillus_nidulans_FGSC_A4_predicted_protein_(1383_nt)			GACAGGGTCAGATTCAAGG	55.445	AACTCATCGAACTCATCGTC	55.176	262		(TCAAGG)3
524	ANID_12017T0_|_Aspergillus_nidulans_FGSC_A4_vacuolar_transporter_chaperone_4_(2472_nt)			GTGAGATCCAGTATCGGGTA	54.983	GTATGGAAATCGCTCAACAT	55.157	248		(AGA)4
525	ANID_12030T0_|_Aspergillus_nidulans_FGSC_A4_predicted_protein_(333_nt)			ATGCCTGCTCAGCTCC	55.62	TATTCGGAGAAATGCGG	55.569	170		(CAAC)3
528	ANID_12181T0_|_Aspergillus_nidulans_FGSC_A4_hypothetical_protein_(1032_nt)			GCATAGTCGGTCCTCCA	55.265	GAACACTGAGGGCTTTGTAG	55.024	115		(GCCGCG)3
531	ANID_12215T0_|_Aspergillus_nidulans_FGSC_A4_DNA-directed_RNA_polymerase_I_subunit_(4842_nt)			AGGATGATGTTGAAGACGAC	55	AACCTTGAATCCTTTGTGTG	55.12	229		(CGAAGA)3
532	ANID_12217T0_|_Aspergillus_nidulans_FGSC_A4_hypothetical_protein_(1149_nt)			CTTCCAACCGCTTTACG	55.289	GTATCGACCAGGACATTGAT	54.796	111		(CGG)4
533	ANID_12290T0_|_Aspergillus_nidulans_FGSC_A4_conserved_hypothetical_protein_(1008_nt)			ATGCAGATCATCAAGAGCC	56.199	GCGTTATTGAAGAGGATGTC	54.86	139		(TCA)4
538	ANID_12346T0_|_Aspergillus_nidulans_FGSC_A4_hydrolase_(2409_nt)_Note(s):_Missing_3_prime_End			GCAACAGCTCTGAGAATACC	55.094	TGTTATCAGCCTTTTCTGCT	55.287	194		(TCCC)3
539	ANID_12358T0_|_Aspergillus_nidulans_FGSC_A4_conserved_hypothetical_protein_(927_nt)			CATAAGTGCTCTAACCCGTC	54.994	GTATATTCGTAGAGCGTGCC	55.115	156		(CCTT)4
540	ANID_12360T0_|_Aspergillus_nidulans_FGSC_A4_universal_stress_family_protein_(2058_nt)			TGTACGACAGTGACGACAAC	55.49	GCCTTTAGGTTTACTTGGCT	55.403	204		(CGA)4

## Sheet: A. oryzae
Sequence_ID	Contig	Tipo	SSR location	Foward	TM Foward	Reverse	TM Reverse	Product Size
1	null_|_Aspergillus_oryzae_hypothetical_protein_(1302_nt)			accacaaggaccatactttg	54.987	gaagatcgatagcacaaacc	54.86	389		(GGT)4
2	null_|_Aspergillus_oryzae_amino_acid_adenylation_domain-containing_protein_(4878_nt)			gtccatgcttgtaatgaggt	55.057	gaggatttgtaaggtggtca	55.033	264		(TC)6
3	null_|_Aspergillus_oryzae_hypothetical_protein_(720_nt)			acaggagatatacttcgcca	54.909	ccggcatataagacattttc	54.872	349		(ACAG)3
5	null_|_Aspergillus_oryzae_hypothetical_protein_(1389_nt)			ccgagagttcttctcatctg	55.065	tgtatgatacccgctagctt	55.127	303		(GAC)4
6	null_|_Aspergillus_oryzae_hypothetical_protein_(1008_nt)			atgtccaaacgaattcaatc	54.954	gtggtggttgttgttcttct	55.003	145		(ACA)4
7	null_|_Aspergillus_oryzae_hypothetical_protein_(1527_nt)			ccgttaagtaacagtccagg	54.927	ctctgccttttcatatccag	55.052	342		(CTG)4
8	null_|_Aspergillus_oryzae_adenine_phosphoribosyltransferase_(3480_nt)			acatacacattctcacggct	55.609	aaacatggttatgccaagat	54.592	336		(CCGG)3
10	null_|_Aspergillus_oryzae_hypothetical_protein_(897_nt)			tcaactgcaaggttttcttt	55.171	cctccatcttagggagaagt	54.961	341		(AAGA)5
11	null_|_Aspergillus_oryzae_hypothetical_protein_(897_nt)			tcaactgcaaggttttcttt	55.171	cctccatcttagggagaagt	54.961	341		(AAGG)3
12	null_|_Aspergillus_oryzae_hypothetical_protein_(897_nt)			tcaactgcaaggttttcttt	55.171	cctccatcttagggagaagt	54.961	341		(GAAG)3
16	null_|_Aspergillus_oryzae_hypothetical_protein_(894_nt)			gtcgtcttcttcatcggata	55.288	agattatcatgattgacggg	54.918	100		(GAG)4
17	null_|_Aspergillus_oryzae_hypothetical_protein_(1884_nt)			aggacaggatgtctcacttg	55.084	tgttgagtagggagatctgg	55.202	394		(GGAGCC)3
18	null_|_Aspergillus_oryzae_hypothetical_protein_(2211_nt)			gaagagatagggaccgagat	54.863	taacggtcgatatcaaggac	55.169	312		(GGACAG)3
21	null_|_Aspergillus_oryzae_hypothetical_protein_(1893_nt)			cacacaccccagactaattt	54.987	ttttaccgagaggctgataa	55.229	172		(CAA)4
22	null_|_Aspergillus_oryzae_hypothetical_protein_(1281_nt)			aagaactacaagcgcaagag	55.113	agtcttcttctaaaagcgcc	55.671	207		(CGG)4
23	null_|_Aspergillus_oryzae_hypothetical_protein_(7371_nt)			atgggtcgattcagtatttg	55.004	catcggaccagttgacat	54.991	137		(ACA)4
24	null_|_Aspergillus_oryzae_hypothetical_protein_(1206_nt)			gtgaggaggaggaagagagt	54.955	gctcgttgggtagatacttg	54.994	185		(GGA)4
26	null_|_Aspergillus_oryzae_hypothetical_protein_(1146_nt)			aaacgcatcctcacgac	55.347	tctcatccttcaaatccaac	55.081	227		(CAC)4
27	null_|_Aspergillus_oryzae_hypothetical_protein_(1155_nt)			ctctgttatcgacaggtggt	55.14	tcgtaaggtgtccatattcc	55.004	370		(TTCA)3
29	null_|_Aspergillus_oryzae_hypothetical_protein_(2322_nt)			tcacatcatgagtcctttga	54.868	aggaaagatcgggtttttag	55.154	176		(AGC)4
30	null_|_Aspergillus_oryzae_hypothetical_protein_(1602_nt)			ggtaagacgaagaggaaggt	55.032	tttcttcctccgaagtagtg	54.676	278		(GAGGAT)3
39	null_|_Aspergillus_oryzae_hypothetical_protein_(2160_nt)			ccagcaccttcatctaagtc	54.937	gttaaagcccagatcttcct	55.128	231		(GAGGAC)3
47	null_|_Aspergillus_oryzae_hypothetical_protein_(2481_nt)			gatatcttcaatgccagctc	54.941	acacaggccttaagttcaga	55.024	281		(ACC)4
48	null_|_Aspergillus_oryzae_hypothetical_protein_(2256_nt)			acggatgatacctgagaatg	54.983	tatgtctcatacgaggtccc	54.983	305		(GAA)4
49	null_|_Aspergillus_oryzae_hypothetical_protein_(2385_nt)			aactttatccatccatccct	55.013	gaccgctctacatcaaattc	54.86	280		(ATCC)3
54	null_|_Aspergillus_oryzae_hypothetical_protein_(558_nt)			ctaagaagcgcaagtttcat	55.048	aatctcgagaacttgaacga	55.07	243		(ACA)5
55	null_|_Aspergillus_oryzae_hypothetical_protein_(1476_nt)			atacctcatacgtgacaggg	54.937	tatctaccacctcgtcatcc	54.983	260		(AACC)3
56	null_|_Aspergillus_oryzae_hypothetical_protein_(1221_nt)			ttggttatttgggttttgtc	55.07	cttgtcatcactaccgacag	54.097	267		(CCAAC)3
57	null_|_Aspergillus_oryzae_hypothetical_protein_(588_nt)			acttcccattaaccctcct	55.066	taaccacatccactaccctc	54.899	312		(CCAAAC)4
61	null_|_Aspergillus_oryzae_hypothetical_protein_(1125_nt)			ctgactatatggggaaacca	55.016	acaaaatgggacacaatcat	55.154	305		(CTGCTA)3
62	null_|_Aspergillus_oryzae_hypothetical_protein_(540_nt)			atacccatacacgcagagag	55.276	atgaggaggacgttgatatg	54.983	207		(GAA)4
63	null_|_Aspergillus_oryzae_hypothetical_protein_(3495_nt)			caacaacacaaacagaccag	55.007	gtggtcgtctacctttacca	55.156	221		(CACC)3
66	null_|_Aspergillus_oryzae_hypothetical_protein_(915_nt)			acacgtacccatggattaaa	55.38	acaagtcaataggaacgagg	54.362	121		(AACCTC)3
70	null_|_Aspergillus_oryzae_hypothetical_protein_(855_nt)			tccgagcaaaagactacaac	55.619	acctcttcctcctctgactc	54.955	391		(GAA)4
71	null_|_Aspergillus_oryzae_hypothetical_protein_(1404_nt)			cttgtggattcgtggataat	55.004	atgaatgagggtgtttggt	55.126	332		(GATG)3
74	null_|_Aspergillus_oryzae_hypothetical_protein_(948_nt)			ctcccagacagagcataatc	54.848	aaagctcccatattccatct	55.331	378		(AGAAG)3
75	null_|_Aspergillus_oryzae_hypothetical_protein_(1506_nt)			cggtatcatgtacagcagaa	54.722	caaatttcttcaagacctcg	55.1	181		(GAT)4
77	null_|_Aspergillus_oryzae_hypothetical_protein_(582_nt)			tatttgtacaagggaatggc	55.183	tcaacagaacactcatttgc	54.691	151		(GGT)4
81	null_|_Aspergillus_oryzae_hypothetical_protein_(2508_nt)			aagaactcaggctatttccc	55.128	agccatagagaagaactccc	55.112	389		(GCTG)3
84	null_|_Aspergillus_oryzae_hypothetical_protein_(4779_nt)			cccactagtccagtgaacat	54.965	caggtagtttaacagcaggg	55.09	365		(TGGA)3
85	null_|_Aspergillus_oryzae_hypothetical_protein_(2358_nt)			tcaacagaatgcggga	55.106	agcgtatcgagatgtgactt	54.961	252		(GTCCC)3
88	null_|_Aspergillus_oryzae_hypothetical_protein_(2994_nt)			atatgtctaacagcgtgcct	55.018	gctcagcaagtcatcctct	55.509	275		(CAA)6
90	null_|_Aspergillus_oryzae_hypothetical_protein_(777_nt)			atctacgaagtcgcatgttt	54.982	ttaaagcgtttctcaaggag	55.026	395		(ACC)4
91	null_|_Aspergillus_oryzae_hypothetical_protein_(2709_nt)			agagccaaaagagcagaag	54.962	actgcttcttgttgttccat	54.84	372		(GCTCCC)3
92	null_|_Aspergillus_oryzae_hypothetical_protein_(459_nt)			gattccccaatactacctcc	55.013	aatagctctattttcagggc	53.072	123		(CT)6
98	null_|_Aspergillus_oryzae_hypothetical_protein_(723_nt)			cgcaacttctcttcaaactt	54.914	cactacgtaagtttcccgtc	54.914	170		(CTC)4
101	null_|_Aspergillus_oryzae_hypothetical_protein_(3525_nt)			ccgtcagatagcaaggatac	54.909	atgaatctcaccttcttccc	55.621	214		(AAG)4
102	null_|_Aspergillus_oryzae_hypothetical_protein_(789_nt)			taccagtactccacccagtt	54.548	taagtcacgtaagaggtggc	55.489	134		(CTT)4
104	null_|_Aspergillus_oryzae_hypothetical_protein_(2109_nt)			cggacgaatcttttagaatg	55.07	ctcgactacatgccctaaac	54.994	378		(TGA)4
106	null_|_Aspergillus_oryzae_hypothetical_protein_(618_nt)			gggtatctccgactttttct	54.969	aggtattcgatatgcgtagg	54.499	294		(GAG)4
107	null_|_Aspergillus_oryzae_hypothetical_protein_(1068_nt)			cagaagaagctcgacgtaat	54.865	gtagagcagtgtccggtaag	55.06	347		(GAA)5
108	null_|_Aspergillus_oryzae_hypothetical_protein_(2139_nt)			atgatggagccagttcaag	56.114	atgtaatgcagcgttatgc	54.83	100		(AAG)4
114	null_|_Aspergillus_oryzae_hypothetical_protein_(2289_nt)			agctcaagtctagcaccaag	54.928	agcagcagtattcatcatagc	54.839	365		(CGA)4
115	null_|_Aspergillus_oryzae_3-demethylubiquinone-9_3-O-methyltransferase_(978_nt)			tgacatagtcacgctctttg	54.924	cagggttaacaaacttgctc	55.043	236		(TGGT)3
119	null_|_Aspergillus_oryzae_peptidyl-prolyl_isomerase_cwc27_(1638_nt)			gctagcaggaaagatcaaga	54.909	ctgaagccgctggtg	55.429	180		(AAG)4
124	null_|_Aspergillus_oryzae_hypothetical_protein_(4086_nt)			agcgatatcaatacgcagat	55.033	cgcagacatgaagtacaaga	54.924	292		(AGA)4
125	null_|_Aspergillus_oryzae_hypothetical_protein_(636_nt)			gcaccaccaccctacac	55.392	tcccaacaatcatattcctc	54.881	187		(CCTCAC)3
128	null_|_Aspergillus_oryzae_hypothetical_protein_(864_nt)			aaagtccgatgtagcaagac	54.516	ttgcgatatatctgccataa	54.46	250		(GCGT)3
130	null_|_Aspergillus_oryzae_hypothetical_protein_(513_nt)			gtcatggtccaaacaactct	54.913	aacttgggatcttcagtgc	55.164	323		(GAT)4
131	null_|_Aspergillus_oryzae_hypothetical_protein_(1713_nt)			catcaaggagctagaggaga	54.727	atcctcttcattctcccatt	55.123	226		(GAA)4
133	null_|_Aspergillus_oryzae_hypothetical_protein_(1506_nt)			aacgtatcgttctcagcaat	54.982	cagtatgcgcaatcactaga	55.069	383		(GAA)4
134	null_|_Aspergillus_oryzae_hypothetical_protein_(4617_nt)			gatgacgatctttccaacat	54.932	cggtcagtttccgttattag	55.026	378		(TGGG)3
135	null_|_Aspergillus_oryzae_hypothetical_protein_(1797_nt)			ctgtaccctttccattgtgt	54.987	cttaccaggctctccagtc	54.901	334		(GTG)4
137	null_|_Aspergillus_oryzae_hypothetical_protein_(2022_nt)			gacgtcagtattcacagtgc	54.061	cgtataagccctccctttat	55.156	184		(TTTA)3
138	null_|_Aspergillus_oryzae_hypothetical_protein_(1437_nt)			ttactgagctgtgtcgtcag	54.993	gaaggtgtgtgtggtcttct	54.982	306		(TC)6
140	null_|_Aspergillus_oryzae_hypothetical_protein_(3648_nt)			gtttgacatacctcttccca	55.033	caggtgaagtcagagctttc	55.14	242		(GCCGCA)3
141	null_|_Aspergillus_oryzae_hypothetical_protein_(3204_nt)			agattgaagcccctaagaag	55.297	cagagaagacttcctcacca	55.417	105		(AAG)4
147	null_|_Aspergillus_oryzae_hypothetical_protein_(774_nt)			gcttcagcagtcctctctaa	54.974	aggcattaatccagctcata	55.011	220		(ATG)4
149	null_|_Aspergillus_oryzae_casein_kinase_II_subunit_alpha_(999_nt)			agtgtgtcatcaaggtcctc	54.888	tcacatactcgaacaccaga	55.003	159		(AAG)4
151	null_|_Aspergillus_oryzae_hypothetical_protein_(327_nt)			gggcattcaagcaaact	54.485	cataaaatccggataactcg	54.884	152		(AAGCCG)4
152	null_|_Aspergillus_oryzae_hypothetical_protein_(1527_nt)			cgattcaacccatctgtact	55.07	gtagcttgtgtctctggctc	55.165	277		(ACAGCA)3
157	null_|_Aspergillus_oryzae_cytochrome_c1,_heme_protein,_mitochondrial_(951_nt)			tctatggacaggaagctttt	54.183	gtcgtattcgttctcctcag	54.937	245		(CGTT)3
158	null_|_Aspergillus_oryzae_hypothetical_protein_(702_nt)			agggggaatcatctttgtat	55.013	tcaacccacccgata	51.427	156		(AGGGTC)3
161	null_|_Aspergillus_oryzae_hypothetical_protein_(1539_nt)			gtcgtatctttgtactcggg	54.829	gtgtagggtgtggtagtgct	55.079	295		(TGG)4
162	null_|_Aspergillus_oryzae_hypothetical_protein_(1041_nt)			agagctgactttgactctgc	54.852	ccaggatcaggtcatattgt	54.81	317		(TGC)4
163	null_|_Aspergillus_oryzae_hypothetical_protein_(1296_nt)			tagatcacgactgctcctct	55.09	tctcgtctaggtcaaagtcg	55.63	201		(GCC)4
164	null_|_Aspergillus_oryzae_hypothetical_protein_(1902_nt)			acaccattccaatcttcaac	54.848	tagagcctggtatccatttg	55.345	223		(ACGACC)3
165	null_|_Aspergillus_oryzae_hypothetical_protein_(1176_nt)			actgcggattctaaatggta	54.932	gcagaaagacaatacgaacc	54.946	253		(TGA)4
168	null_|_Aspergillus_oryzae_hypothetical_protein_(2166_nt)			ggttcaaatcgttcactttt	54.35	tagtgcaagttggtgttcaa	55.289	142		(CAA)4
169	null_|_Aspergillus_oryzae_ATP-dependent_RNA_helicase_drs1_(2571_nt)			acggaaaacaacagaagaaa	55.007	ttgccttctcgatatgatct	54.954	248		(GAG)4
170	null_|_Aspergillus_oryzae_protein_ssh4_(1362_nt)			caaatgggctttgtgtttat	55.263	ttagttgtttccactcggac	55.288	368		(CCGGT)3
178	null_|_Aspergillus_oryzae_hypothetical_protein_(1011_nt)			acagaggctataacgaccaa	54.994	agctttttcgcttcgtatc	54.943	375		(GCAACA)4
179	null_|_Aspergillus_oryzae_inorganic_pyrophosphatase_(561_nt)			atgttcttagggtcgtcatc	54.08	cttccgtccccatacct	55.689	207		(TCT)4
180	null_|_Aspergillus_oryzae_hypothetical_protein_(1542_nt)			tcaaggaattgaaagcatct	55.004	aggataatgtgacttggtcg	55.07	345		(GATT)3
181	null_|_Aspergillus_oryzae_protein_png1_(1374_nt)			aactgatgcggaataagaga	55.04	gcattgaagattgattggat	55.037	216		(CAC)4
184	null_|_Aspergillus_oryzae_DNA_excision_repair_protein_(rad2)_(3201_nt)			ctggtatgaccgagaaagag	54.95	tcagacgttgagtaaggtca	54.24	396		(GAAA)3
185	null_|_Aspergillus_oryzae_hypothetical_protein_(2928_nt)			acgtccaaacagttaccaac	55.06	ggttgtgaagtacgtcaggt	55.041	328		(AACC)3
186	null_|_Aspergillus_oryzae_hypothetical_protein_(960_nt)			cttctttcaaagtgtccgtc	54.987	ataatccatttctcgacacg	55.169	203		(AAC)4
187	null_|_Aspergillus_oryzae_hypothetical_protein_(2208_nt)			cgaccatttatgactccatt	55.004	cggggaggctgtacatt	56.913	390		(CGAT)3
192	null_|_Aspergillus_oryzae_hypothetical_protein_(1764_nt)			caacatcaagggaatcgtat	55.004	gagattggacatgtcttcgt	55	106		(CAA)4
193	null_|_Aspergillus_oryzae_hypothetical_protein_(1254_nt)			tcttgtgatagtggtgatgaa	54.021	agcacttgtaccaggtttgt	54.795	194		(TCCTC)3
195	null_|_Aspergillus_oryzae_hypothetical_protein_(1098_nt)			gaagtcattccttttgttcg	54.923	gtattggtatgcggtactgg	55.576	344		(CAG)4
198	null_|_Aspergillus_oryzae_hypothetical_protein_(1704_nt)			gaagaccaatatggcgacta	55.334	gctgagatactcctcgtctg	55.09	253		(CGA)4
199	null_|_Aspergillus_oryzae_hypothetical_protein_(1866_nt)			agactggagaaagagaggct	54.881	ggtctgatgtttgttccact	54.913	342		(GAG)4
200	null_|_Aspergillus_oryzae_hypothetical_protein_(2220_nt)			agaagagcttttggaggact	54.904	caccatagaaatcggacact	55.07	255		(CTC)4
201	null_|_Aspergillus_oryzae_thioredoxin_reductase_(1062_nt)			tgtcctttatgagggtatgc	55.169	cacatagaggggcttgttac	54.829	276		(CAC)4
202	null_|_Aspergillus_oryzae_hypothetical_protein_(1827_nt)			atccaagaacaaaaagagca	55.088	accaaacacaaactctggac	55.003	352		(TGA)4
203	null_|_Aspergillus_oryzae_ADP,ATP_carrier_protein_(939_nt)			gccgtcaagtacaactcttc	55.011	gtcgtagatggacaggacac	55.393	135		(CTTC)3
204	null_|_Aspergillus_oryzae_hypothetical_protein_(1551_nt)			ggtcgatatcaaagtccaat	54.036	ggatggttaaggagtcaaca	55.033	100		(ACCG)3
209	null_|_Aspergillus_oryzae_hypothetical_protein_(1296_nt)			gctttgaaggactttgtttg	55.171	tgcagatgttctttaccctt	54.959	265		(GAAGGA)5
210	null_|_Aspergillus_oryzae_hypothetical_protein_(1689_nt)			gggtaacttcattactgcca	55.252	actgcttggagtaggtcgta	55.06	389		(GGT)5
212	null_|_Aspergillus_oryzae_hypothetical_protein_(834_nt)			cattacggaattgaaaccat	55.023	catggcatgacagtctcc	55.673	324		(ACAA)3
213	null_|_Aspergillus_oryzae_hypothetical_protein_(4254_nt)			taaagaagctgtccttgagc	54.994	atgaccatttcatgcgg	56.089	366		(AGA)4
215	null_|_Aspergillus_oryzae_hypothetical_protein_(363_nt)			gagagatggtgatggagatg	55.369	cggatagaaagtgaccagag	54.95	170		(GAG)4
216	null_|_Aspergillus_oryzae_hypothetical_protein_(4032_nt)			ggagaggttaatgttggtca	55.033	gtcgtgaagggtagatgtgt	54.952	244		(AGC)4
218	null_|_Aspergillus_oryzae_hypothetical_protein_(2448_nt)			gacagatcctcgatcttttg	54.81	gccggataatacaaactctg	54.932	237		(TCC)4
219	null_|_Aspergillus_oryzae_putative_translation_initiation_factor_eIF-6_(819_nt)			ttgtcacgctactattgctg	55.155	taccacgattcacactacca	54.885	380		(CCA)4
220	null_|_Aspergillus_oryzae_centromere/microtubule-binding_protein_cbf5_(1467_nt)			gaacagtggtctggtgactt	54.982	cttaaccttggcaacaactc	55.043	334		(GCCATT)3
221	null_|_Aspergillus_oryzae_hypothetical_protein_(879_nt)			agctggactacatgcttgat	54.961	catttgtcagatcaatgtcg	54.933	252		(CATC)3
222	null_|_Aspergillus_oryzae_hypothetical_protein_(1194_nt)			ggaggagagtgatgatgaga	55.042	accaaaaagagaacgacaaa	55.007	341		(GGA)5
224	null_|_Aspergillus_oryzae_sugar_porter_(SP)_family_MFS_transporter_(1620_nt)			caacgcgatcaactactaca	54.984	gaagtacactccatagccca	55.24	359		(TCT)4
227	null_|_Aspergillus_oryzae_40S_ribosomal_protein_S2_(780_nt)			gtggacgtggaggattc	54.308	agacggaaccacactcatc	55.845	100		(CCGTGG)3
228	null_|_Aspergillus_oryzae_hypothetical_protein_(2979_nt)			tcttgcctacgaaaagatgt	55.123	cggtctgggatctctaagtt	55.906	392		(GAACCC)3
229	null_|_Aspergillus_oryzae_hypothetical_protein_(2979_nt)			aaacacaccagacgaaatgt	55.485	cgggtatttgtagttcctga	55.263	232		(CCGCCC)3
231	null_|_Aspergillus_oryzae_hypothetical_protein_(681_nt)			agcaaattgcctcttacaaa	55.297	cacaaaccatcctctaggc	55.659	109		(TCCC)3
232	null_|_Aspergillus_oryzae_hypothetical_protein_(1749_nt)			tagtcaagttgtccagaccg	56.292	gcacagcttgaacagtatga	54.91	140		(CCGC)3
234	null_|_Aspergillus_oryzae_hypothetical_protein_(2190_nt)			ctcagatggagagacagctc	55.031	aagaaggtatgggctatgg	54.249	369		(CCTTC)3
236	null_|_Aspergillus_oryzae_hypothetical_protein_(1479_nt)			atcttccgcgatgatataaa	54.948	ccgttgatcttgtggact	54.191	195		(ATGGTC)3
240	null_|_Aspergillus_oryzae_hypothetical_protein_(909_nt)			ccatttcatgtcaaggttct	55.033	acaaagatatcgtcctgcat	54.728	380		(TCTTT)3
243	null_|_Aspergillus_oryzae_hypothetical_protein_(1584_nt)			cattgtgaggaccatctacc	55.327	agctcaggtaggggattaag	55.174	110		(CTTC)3
244	null_|_Aspergillus_oryzae_hypothetical_protein_(684_nt)			cttcactgagaaaccctttg	55	aacataatcaccgtttctgg	55.088	179		(CCCACT)3
247	null_|_Aspergillus_oryzae_hypothetical_protein_(672_nt)			ccgttctctctaccttgatg	54.95	ttgctcttgtcatcttcctt	55.07	273		(GCC)4
249	null_|_Aspergillus_oryzae_hypothetical_protein_(2553_nt)			atgtctccaggactcttcg	55.161	tcagaaagccattctcttgt	55.07	182		(AGC)4
250	null_|_Aspergillus_oryzae_hypothetical_protein_(456_nt)			ttctacccaatcaccgatac	55.004	ccctgctttctggagtct	55.329	183		(GACA)3
251	null_|_Aspergillus_oryzae_hypothetical_protein_(1689_nt)			atcaaacgtccatctagtcg	55.24	cccttactacactcgaccac	54.72	318		(TCAA)3
252	null_|_Aspergillus_oryzae_hypothetical_protein_(1419_nt)			aacaagccctaaaagacctc	55.207	ctcgactctccaattcagtc	54.875	315		(GACTAC)3
253	null_|_Aspergillus_oryzae_hypothetical_protein_(1986_nt)			gtatatctgccggtgctaac	54.954	tccttctcttcttcatcagc	54.674	223		(TCGCAG)5
257	null_|_Aspergillus_oryzae_hypothetical_protein_(3783_nt)			atgtcatccgaagagacaag	55.189	aatgagggatggtagatcct	54.993	250		(GAGGAA)3
258	null_|_Aspergillus_oryzae_hypothetical_protein_(1140_nt)			ctaagaagcacatcctacgc	55.321	gcaccttataacacaaagcc	55.002	377		(AGC)4
259	null_|_Aspergillus_oryzae_ATP-dependent_RNA_helicase_dbp2_(1665_nt)			gtcttacaacggtggctatc	54.815	agatcccattcttgcttctt	55.529	249		(GGT)4
262	null_|_Aspergillus_oryzae_hypothetical_protein_(708_nt)			aagaagaactctacctccgc	55.355	agcgtcagaaactccacat	55.735	166		(AAC)4
263	null_|_Aspergillus_oryzae_hypothetical_protein_(420_nt)			gttgtttgtctcgtatgcaa	54.76	gtccacgaccaactgtactt	55.041	246		(GAA)4
267	null_|_Aspergillus_oryzae_hypothetical_protein_(690_nt)			aacgactatgaacctgccta	54.994	tggttcgatacgtaataccc	55.058	341		(CGACTC)3
268	null_|_Aspergillus_oryzae_hypothetical_protein_(1005_nt)			gataccctgctctcagctc	54.974	gtcttcgtagaaggtgctgt	54.572	138		(CAA)4
269	null_|_Aspergillus_oryzae_hypothetical_protein_(1005_nt)			gataccctgctctcagctc	54.974	gtcttcgtagaaggtgctgt	54.572	138		(GCA)4
272	null_|_Aspergillus_oryzae_hypothetical_protein_(1383_nt)			gttgaatacgaagaagggtg	54.792	cttatacgcagacgtcacaa	54.984	311		(GGT)4
276	null_|_Aspergillus_oryzae_hypothetical_protein_(651_nt)			agctgccacaaagatacagt	55.047	ctccagctatgttcaccttc	54.937	135		(TTCG)3
277	null_|_Aspergillus_oryzae_hypothetical_protein_(3516_nt)			tgacaacaacctgaaagaca	55.057	tcagagtcagcatccctagt	54.913	364		(AAG)4
278	null_|_Aspergillus_oryzae_hypothetical_protein_(405_nt)			atactcctcatgcaagcaac	55.396	gaagaatcctaggagaggga	55.006	344		(TGA)4
283	null_|_Aspergillus_oryzae_hypothetical_protein_(2148_nt)			atgcaggtgaagatggatac	54.97	gacgcaacaggtctaattg	54.202	381		(CAA)4
284	null_|_Aspergillus_oryzae_hypothetical_protein_(2154_nt)			acaataaccacaacggaaac	54.994	ctgtttggagacttgaggag	54.979	125		(GATG)3
285	null_|_Aspergillus_oryzae_hypothetical_protein_(1239_nt)			agctcatatagattcgctgg	54.756	ccaactaaaggctgaatgac	54.959	165		(TGCAGA)3
286	null_|_Aspergillus_oryzae_hypothetical_protein_(840_nt)			tgtattctagcggggatcta	55.023	aatgagaaatcccaagcc	54.993	113		(AGC)4
289	null_|_Aspergillus_oryzae_metacaspase-1B_(1260_nt)			aaattacaattaccctcccc	54.658	tcgtcggtcaggatga	54.871	117		(CAG)5
292	null_|_Aspergillus_oryzae_sugar_porter_(SP)_family_MFS_transporter_(1479_nt)			caagaaagatgaactgcaca	54.885	cccagcagtaaactcaactc	55.024	147		(ATGT)3
293	null_|_Aspergillus_oryzae_nitrogen_permease_regulator_3_(2196_nt)			atgtttgggagaagttgttg	55.12	gctagggaggagtggtttat	55.004	364		(GAA)4
296	null_|_Aspergillus_oryzae_hypothetical_protein_(504_nt)			ttttccctttcttagaaccc	55.121	acaagaagagggagggaat	55.18	342		(TATTT)3
297	null_|_Aspergillus_oryzae_hypothetical_protein_(1362_nt)			tcatactactcctccatcgc	55.324	ctggttctctggcttcg	55.225	181		(CCCA)3
300	null_|_Aspergillus_oryzae_hypothetical_protein_(1314_nt)			cctggtgcgataagtatttc	54.932	gcgttcaatgataggaacat	55.157	197		(CTTC)3
301	null_|_Aspergillus_oryzae_hypothetical_protein_(1974_nt)			ctcaggctccgagtatctta	54.792	gatccaatctggttagttcg	54.705	250		(CGCCTC)3
302	null_|_Aspergillus_oryzae_hypothetical_protein_(2286_nt)			atgattaattcctcgcttca	54.975	acataagcatatacgctgcc	55.557	212		(TCAC)3
305	null_|_Aspergillus_oryzae_hypothetical_protein_(690_nt)			tagtgagggagatgaagagc	54.538	ctctcctcgacaactgtgac	55.812	110		(AGG)4
318	null_|_Aspergillus_oryzae_hypothetical_protein_(1287_nt)			gttgagctggactactgagg	55.003	cattctatcgaaaaatgcct	54.588	308		(TTGG)3
319	null_|_Aspergillus_oryzae_hypothetical_protein_(1302_nt)			gtatcggaacactcttctgc	54.923	gtcattccaatcccaactc	55.176	266		(GCCA)3
321	null_|_Aspergillus_oryzae_26S_protease_regulatory_subunit_7_(1320_nt)			agaagaagatcacccctctc	54.889	tcttatccgagtccttctca	54.996	269		(CAAG)3
325	null_|_Aspergillus_oryzae_hypothetical_protein_(1959_nt)			gatggtagctccgataatga	55.252	atcgtaggtagaggcagtga	54.974	133		(GACAAC)3
328	null_|_Aspergillus_oryzae_cation_diffusion_facilitator_family_transporter_(1146_nt)			aaccagaagccatggtg	55.17	atgctctcaatctttccgta	55.04	306		(TCACCA)3
329	null_|_Aspergillus_oryzae_hypothetical_protein_(2979_nt)			tataggcaagggaagattca	54.988	ctacttccaccaccacaact	55.055	363		(GCT)4
331	null_|_Aspergillus_oryzae_hypothetical_protein_(1071_nt)			tactcgtctggtcaacatca	55.003	gtgatcagctttagagccag	55.276	280		(GGTC)3
333	null_|_Aspergillus_oryzae_hypothetical_protein_(1329_nt)			ggagttgaaagaatgtcacg	55.718	tgaaaacctaaggtgctgtt	55.043	273		(CTG)4
335	null_|_Aspergillus_oryzae_hypothetical_protein_(327_nt)			attttgtcattgacggtctc	55.02	gaactacagcatccttttcg	55.123	228		(TCA)5
336	null_|_Aspergillus_oryzae_hypothetical_protein_(1113_nt)			cggtctagtccatctttctg	54.95	acccaccaactcctagttct	55.228	384		(AAG)4
338	null_|_Aspergillus_oryzae_ZPR1_zinc_finger_domain-containing_protein_(1407_nt)			gtgtgatgtccttggaaagt	54.913	ggatcttctggaggttcttc	55.324	132		(CTC)4
339	null_|_Aspergillus_oryzae_hypothetical_protein_(2022_nt)			agatgatgagatccggtatg	54.894	ggggtaagcttgatattggt	55.686	269		(CGAA)3
342	null_|_Aspergillus_oryzae_hypothetical_protein_(951_nt)			ctgaagaagcaacaacaaca	54.976	tagaggaccggtcaaagtta	54.971	139		(CAA)5
343	null_|_Aspergillus_oryzae_hypothetical_protein_(2925_nt)			aggtttcctttaatatccgc	55.113	tgcaatgataagaactgagaaa	55.297	314		(GTTCCT)3
344	null_|_Aspergillus_oryzae_hypothetical_protein_(1710_nt)			tggcaacaaagtaaagacct	55.043	gtacacaagcagcacaaaaa	55.021	352		(AACT)3
350	null_|_Aspergillus_oryzae_hypothetical_protein_(2007_nt)			tcagcctctttaccaacaac	55.454	atttgggggctgagagta	55.563	357		(CAG)4
354	null_|_Aspergillus_oryzae_hypothetical_protein_(786_nt)			aatttcacactcacccagac	54.913	cggtgagattcttggaatag	54.886	281		(CAG)4
356	null_|_Aspergillus_oryzae_hypothetical_protein_(1623_nt)			atcattaaacaagcctgcat	54.919	cttgtagagcgaagagtggt	54.758	384		(ATCA)3
359	null_|_Aspergillus_oryzae_hypothetical_protein_(2946_nt)			tcgataaccacacagacaga	55.003	cagcattcgcactaactgta	55.155	195		(TGA)4
360	null_|_Aspergillus_oryzae_SWR1-complex_protein_4_(1857_nt)			cagaaaaggtggagagtgag	54.979	ctctgtaccaccagccc	54.674	184		(AGCCGC)3
362	null_|_Aspergillus_oryzae_hypothetical_protein_(834_nt)			ggtagcagtagcggatacac	55.018	aaccactcaacatcgaagag	55.276	335		(CCA)4
364	null_|_Aspergillus_oryzae_hypothetical_protein_(2739_nt)			cagtgactctcggtcttctc	54.942	gagcagtttcctgtatgagc	55.094	244		(CCTC)3
369	null_|_Aspergillus_oryzae_hypothetical_protein_(4647_nt)			ccgtaacgactaagcaattt	54.789	tttaaagcagactcaggctc	54.994	185		(TCGG)3
370	null_|_Aspergillus_oryzae_hypothetical_protein_(3696_nt)			aaccaagagtcagatggatg	55.013	gcttttggtagtctgtctcg	55.192	116		(GGA)4
372	null_|_Aspergillus_oryzae_hypothetical_protein_(2076_nt)			gaagttctcagaaagcgaag	54.531	tctctgaggaaatcttccaa	54.959	180		(CCGATG)3
381	null_|_Aspergillus_oryzae_hypothetical_protein_(1233_nt)			ttggatgaggagagtaggaa	54.824	atccgcgatattatccaac	55.031	285		(GAT)4
385	null_|_Aspergillus_oryzae_alpha-1,2_glucosyltransferase_alg10_(1827_nt)			ccattgtctacttcctctgc	54.937	agcaatctttttaggaggct	55.055	182		(TCT)4
386	null_|_Aspergillus_oryzae_hypothetical_protein_(1212_nt)			aaactgtacaccacggagtc	55.041	acctcatcactgtggatcat	55.121	380		(TCA)4
389	null_|_Aspergillus_oryzae_hypothetical_protein_(2079_nt)			taccggtacctaccatttga	55.552	ccccttcccaagaggt	55.639	105		(ACA)4
391	null_|_Aspergillus_oryzae_hypothetical_protein_(1836_nt)			ttgttgataaggaatgggac	54.967	caaaagacggtcaagga	52.632	343		(CAC)4
394	null_|_Aspergillus_oryzae_hypothetical_protein_(882_nt)			cttgcttcgaagagaaagag	54.713	catatatcttcgccaccact	55.205	344		(TCC)4
395	null_|_Aspergillus_oryzae_hypothetical_protein_(1185_nt)			atgtacaaacgaccaagacc	54.974	agagatgttcttcgatggg	55.088	182		(TTCC)3
397	null_|_Aspergillus_oryzae_Ras-like_protein_(642_nt)			ggcctcaaagtttctacga	55.527	attaccgaccacgatgatag	55.04	165		(TGG)4
402	null_|_Aspergillus_oryzae_hypothetical_protein_(1077_nt)			gacagacatatgggggtatg	55.118	atttgcattatgttcttccg	55.343	343		(GAAA)3
404	null_|_Aspergillus_oryzae_hypothetical_protein_(1551_nt)			aattggaaacaatcgtccta	54.734	catcactcggtcctcatact	55.052	218		(GTG)4
406	null_|_Aspergillus_oryzae_hypothetical_protein_(516_nt)			ctattggacaaagtcgaagg	54.971	tcatggttccacagtaatga	54.752	125		(AAG)4
408	null_|_Aspergillus_oryzae_hypothetical_protein_(1245_nt)			ccatataaggagcactttgg	54.944	atgaccacacctcaacaaat	55.227	117		(GCA)4
409	null_|_Aspergillus_oryzae_hypothetical_protein_(1851_nt)			taggtcctgaccatgaagac	55.013	tcgatccatcaggaataaac	55.049	197		(GAAA)3
410	null_|_Aspergillus_oryzae_hypothetical_protein_(645_nt)			accaagctcatcagcactat	54.961	caagccacctagcttttcta	55.06	301		(GGC)4
414	null_|_Aspergillus_oryzae_VacB_and_RNase_II_family_3'-5'_exoribonuclease_(4116_nt)			gatggaacaattagcgattc	54.799	tgttgaggctgtaagagtcc	55.449	111		(CAA)4
415	null_|_Aspergillus_oryzae_hypothetical_protein_(513_nt)			gttcctctaccctcgttacc	55.321	ccttagtgctggtggattc	55.659	111		(TGCCAC)4
418	null_|_Aspergillus_oryzae_tubulin_beta_chain_(1347_nt)			caagaaccagacctacttcg	55.037	ctcgtgctcaagggg	54.023	337		(GAG)4
422	null_|_Aspergillus_oryzae_hypothetical_protein_(1635_nt)			tttcacagactcacagcaag	54.954	ataatctcacgctccacatc	55.142	148		(GAGGAT)3
428	null_|_Aspergillus_oryzae_hypothetical_protein_(4137_nt)			ctactattggctctgctgct	55.066	caaaagacaaaaagaaacgc	55.341	378		(GGTGGC)3
429	null_|_Aspergillus_oryzae_hypothetical_protein_(4137_nt)			ccattcaaagtccttaccag	54.806	ataagagttggaatacgggg	55.695	302		(GGCTCT)3
435	null_|_Aspergillus_oryzae_hypothetical_protein_(1740_nt)			gaaaagatggagagcagatg	54.983	agacttttcctcccgtattc	54.969	236		(GATG)3
438	null_|_Aspergillus_oryzae_sodium/hydrogen_antiporter_(3144_nt)			tccattctagtccatggttc	54.946	ctttctacagtccgttgagg	55.037	392		(TCAG)3
439	null_|_Aspergillus_oryzae_cell_division_control_protein_48_(2466_nt)			tcatgataagaagagggtgc	55.288	caggtcagtgaacagtgatg	54.888	215		(AAG)4
442	null_|_Aspergillus_oryzae_alpha,alpha-trehalose-phosphate_synthase_(UDP-forming)_(1422_nt)			ggctaatggggatcttatct	54.862	tgtgtgtccttcgtattcaa	55.025	304		(TTGC)3
447	null_|_Aspergillus_oryzae_hypothetical_protein_(1338_nt)			ggcacatcaacttctaaagc	55.111	atggcagacttaaccatgtc	55.057	324		(ATTG)3
448	null_|_Aspergillus_oryzae_hypothetical_protein_(1338_nt)			gtctgtgcattgattgattg	54.919	tgctgattgaaggaattttt	55.023	247		(GCAGAA)3
449	null_|_Aspergillus_oryzae_hypothetical_protein_(567_nt)			gtctactctgacgcaacaca	54.795	ttcagagaaagtccattgct	55.07	190		(TCCAA)3
452	null_|_Aspergillus_oryzae_hypothetical_protein_(1779_nt)			ctgatccttttgcttcattc	55.004	gacaagactatgttcggagc	54.923	233		(CT)7
454	null_|_Aspergillus_oryzae_hypothetical_protein_(1050_nt)			ggagaagctgaagaacaaga	54.765	ttagtagcgaccttcgactc	54.865	162		(GAGGAT)3
455	null_|_Aspergillus_oryzae_pre-mRNA-processing_protein_45_(1758_nt)			gagaaatgagcaggattcag	54.983	gtcttcacgatcgacttcc	55.612	215		(CGA)4
456	null_|_Aspergillus_oryzae_hypothetical_protein_(753_nt)			caatactcatttggtccgat	55.004	agctgaatgggatgatga	54.67	174		(CTC)5
459	null_|_Aspergillus_oryzae_hypothetical_protein_(2436_nt)			tgatttgctcagacagattg	54.792	cagcagagctgtcttcttct	55.041	154		(GAA)4
464	null_|_Aspergillus_oryzae_hypothetical_protein_(1866_nt)			actaccacattgcagtctcc	55.127	gacctttttctgctctttca	54.792	282		(GAA)4
465	null_|_Aspergillus_oryzae_hypothetical_protein_(2382_nt)			agactgttgatgattcccag	55.013	taggatcgcgttgataatct	55.011	266		(GAAA)3
468	null_|_Aspergillus_oryzae_amino_acid_adenylation_domain-containing_protein_(5772_nt)			tgtaatagcatcgctgagtg	55.069	tcattcaagtaaccctgtcc	55.033	297		(GCA)4
471	null_|_Aspergillus_oryzae_sugar_porter_(SP)_family_MFS_transporter_(1599_nt)			aagatatgtgaccgaggttg	55.07	atatgcgacagaaatcccta	54.848	376		(TGGC)3
472	null_|_Aspergillus_oryzae_hypothetical_protein_(981_nt)			ggaaacaattcccaaataca	54.988	cgtcctgatataactgcctc	54.909	364		(TCA)4
473	null_|_Aspergillus_oryzae_thioester_reductase_domain-containing_protein_(1083_nt)			gagtgtagctgcctatccac	54.961	tcttcctaggtactctgcca	55.12	359		(ATGG)3
474	null_|_Aspergillus_oryzae_hypothetical_protein_(315_nt)			acgcgaccggtttct	55.852	tccataccattgtctaaggg	55.016	118		(GCAACA)3
477	null_|_Aspergillus_oryzae_hypothetical_protein_(459_nt)			aacaccacttcatcaccttc	54.913	tgccaaacaatctaggaact	54.959	215		(AAG)4
479	null_|_Aspergillus_oryzae_hypothetical_protein_(1425_nt)			tgacaattccaacacgaata	54.956	tggaggagtaccaccagtag	55.153	209		(AATACC)3
484	null_|_Aspergillus_oryzae_hypothetical_protein_(2160_nt)			gaaaaagaagctgcagagaa	55.123	ggaatatgcatcgtcttgat	55.073	294		(GCA)4
486	null_|_Aspergillus_oryzae_hypothetical_protein_(666_nt)			ttctcctacccaggatgac	54.91	gggtggtgaaagtatagacg	54.662	211		(CGA)4
487	null_|_Aspergillus_oryzae_hypothetical_protein_(630_nt)			atgaaaaacaaatccaaagg	54.317	tcattttccttctttgtcgt	54.923	118		(CAA)6
488	null_|_Aspergillus_oryzae_hypothetical_protein_(1572_nt)			gtggcgacagatttataagg	54.932	tgagtttgacattcctcctc	55.152	301		(AGAA)3
489	null_|_Aspergillus_oryzae_inosine-5'-monophosphate_dehydrogenase_(1641_nt)			ccagagatggtcttgatgtt	55.013	caagagggtgaaactgaatg	55.728	193		(CTCTC)3
492	null_|_Aspergillus_oryzae_hypothetical_protein_(1590_nt)			ctggttctacttccacttcg	55.037	acttgctgcatttggttact	55.066	318		(TTC)4
495	null_|_Aspergillus_oryzae_hypothetical_protein_(2142_nt)			aattctaacccaaattccgt	55.263	acacggggacattacattc	55.612	258		(TGC)5
496	null_|_Aspergillus_oryzae_hypothetical_protein_(2088_nt)			aactagctcttcatccacca	54.937	gggttgacctgtaggctt	55.013	391		(CGG)4
497	null_|_Aspergillus_oryzae_hypothetical_protein_(2760_nt)			gaggctcgaccaaagc	55.086	agagcatcaacctctcttga	55.052	331		(ATTC)3
501	null_|_Aspergillus_oryzae_hypothetical_protein_(2406_nt)			tactgctcgtatggacactg	54.784	gtgtgaccctcgtacacct	55.788	244		(CGA)6
502	null_|_Aspergillus_oryzae_hypothetical_protein_(735_nt)			ggtccgaaagacaaacacta	55.288	tgattagctgcattgttcag	55.031	290		(CTCA)4
503	null_|_Aspergillus_oryzae_hypothetical_protein_(1485_nt)			ctaccttcccaccacaaata	55.1	gagctctcttcctcctcttc	54.926	199		(GAGGAA)3
504	null_|_Aspergillus_oryzae_sugar_porter_(SP)_family_MFS_transporter_(1566_nt)			tgggctacgtttctgttatt	55.014	cattcctcaatagacccgta	55.181	242		(TCT)5
509	null_|_Aspergillus_oryzae_hypothetical_protein_(1431_nt)			ttcttcgatcattcgagagt	54.983	catctgcatgctcctgtat	54.566	252		(GCTG)3
515	null_|_Aspergillus_oryzae_hypothetical_protein_(2190_nt)			tatacggttcctcgaatcac	55.169	ttcgtcggtactctgaagtt	55.024	364		(AAGA)3
517	null_|_Aspergillus_oryzae_hypothetical_protein_(3816_nt)			catcactaaacgcccttaac	55.014	ttccaaactcgacagttctt	54.987	254		(AGAC)3
518	null_|_Aspergillus_oryzae_hypothetical_protein_(2526_nt)			atccgcttatcatgagtgac	55.142	agggcaatatatcgttctga	54.848	315		(AGCA)3
521	null_|_Aspergillus_oryzae_hypothetical_protein_(1698_nt)			acacaatcaaactcgcttct	55.011	gcagtcttgttatcgaaagg	55.123	252		(AGA)4
523	null_|_Aspergillus_oryzae_1-pyrroline-5-carboxylate_dehydrogenase_(1605_nt)			gagtcggatttaatgaccaa	55.134	ctactctggaacatggcag	54.169	390		(CAG)4
524	null_|_Aspergillus_oryzae_hypothetical_protein_(3777_nt)			ccaatcagaggttcaaagaa	55.348	gtcaatggcgagaaaataag	55.058	114		(GAGGC)3
525	null_|_Aspergillus_oryzae_cytokinesis_protein_sepA_(5442_nt)			gaaaaggtcaattcaactgc	54.909	ttggcaagttcggtatactt	55.014	325		(CCT)4
526	null_|_Aspergillus_oryzae_cytokinesis_protein_sepA_(5442_nt)			agttgtgaaagtgagcgaat	55.011	gacattaagtttctgcaggg	54.959	274		(GCTC)3
530	null_|_Aspergillus_oryzae_60S_ribosomal_subunit_assembly/export_protein_loc1_(573_nt)			atcgaaagtgagcaagaaag	54.829	ttaggttgggttgctgtagt	54.914	120		(AAG)4
531	null_|_Aspergillus_oryzae_hypothetical_protein_(1425_nt)			tgagtatgagcaagacaacg	54.924	atgaatgaaacagatcccat	54.255	200		(AGAA)3
535	null_|_Aspergillus_oryzae_hypothetical_protein_(453_nt)			ccgtcttattcgggga	55.185	agatcatcattctcaccacc	54.728	220		(AGA)4
538	null_|_Aspergillus_oryzae_hypothetical_protein_(921_nt)			acaaggacaaggacagtgac	54.982	atctacctcgctctggtgta	54.974	316		(AGGACA)3
539	null_|_Aspergillus_oryzae_hypothetical_protein_(2052_nt)			agcagctgaccttgcag	56.021	gaggatacgtgtactgggaa	55.07	316		(CTC)4
540	null_|_Aspergillus_oryzae_hypothetical_protein_(966_nt)			tggctaacttcaagcttttc	55.014	gagagttcaggttgttcagg	54.789	271		(ACC)4
544	null_|_Aspergillus_oryzae_hypothetical_protein_(3162_nt)			aagagattgatgacaatggg	54.946	ctgtttttccagttcctcag	55	137		(GAG)4
545	null_|_Aspergillus_oryzae_hypothetical_protein_(1356_nt)			tactttagcagcagcagtca	55.021	ggaccaatccaactgtgata	55.771	341		(CAG)4
